# Supplementary material for: How do inside directors affect corporate R&D investment? The moderating role of CEO equity incentives
Source: PLoS One. 2025 Feb 7;20(2):e0317123. doi: 10.1371/journal.pone.0317123 (PMC11805384; doi:10.1371/journal.pone.0317123)
Supplement: S1 Raw data — (XLSX) [file pone.0317123.s001.xlsx]

## Sheet: Sheet1
code	year	ind	rd_s	rd_m	pid	nid	ei	size	level	growth	cash	oc	gender	age	subsidy	duality	m_share	i_share	soe	bsize	itne	itpe	pid_mean	nid_mean	itpe_mean	itne_mean
600438	2011	C13	0.377209	0.377209	0.333333	3	0	22.0999	0.635331	0.205735	0.089911	55.0567	1	0	0.7762	0	0	56.7832	0	1	0	0	0.184358	1.59375	0.342084	2.99356
600275	2011	C13	0		0.111111	1	0	21.7593	0.918231	-0.527033	0.00934	20.7672	1	0	0.534814	0	0	21.16	0	1	0	0	0.184358	1.59375	0.342084	2.99356
600811	2011	C13	0		0	0	0	23.2886	0.501235	0.389706	0.16814	27.9784	1	1	0.0396111	0	0	34.182	0	0	0	0	0.184358	1.59375	0.342084	2.99356
911	2011	C13	0		0.090909	1	0	22.2733	0.67043	0.089969	0.206863	47.7145	1	0	0.843819	0	0	53.8934	1	1	0	0	0.184358	1.59375	0.342084	2.99356
2582	2011	C13	0		0.333333	3	3.00047	21.1933	0.252637	0.194374	0.452951	40.6567	1	1	1.21727	1	0.537977	26.6054	0	1	9.0014	1.00016	0.184358	1.59375	0.342084	2.99356
2220	2011	C13	0.32002	0.32002	0.285714	2	4.78107	21.5921	0.396541	0.255355	0.086108	31.9568	1	0	0.0041945	1	0.205758	52.3899	0	0	9.56213	1.36602	0.184358	1.59375	0.342084	2.99356
300094	2011	C13	2.67077	2.67077	0.333333	3	6.454	21.4497	0.202872	0.076092	0.247441	45.258	1	0	0.453473	0	0.36906	70.4351	0	1	19.362	2.15133	0.184358	1.59375	0.342084	2.99356
876	2011	C13	0.0413288	0.0413288	0	0	0	23.8001	0.429759	0.348165	0.098836	23.2447	1	0	0.359223	0	2e-06	87.3089	0	1	0	0	0.184358	1.59375	0.342084	2.99356
2567	2011	C13	0		0.222222	2	0	21.4496	0.25805	0.301909	0.13674	24.8333	1	1	0.307522	1	0	77.993	0	1	0	0	0.184358	1.59375	0.342084	2.99356
2100	2011	C13	1.07208	1.07208	0.181818	2	0	21.5564	0.50877	0.259572	0.164591	38.2368	1	0	0.415106	0	0	67.2745	1	1	0	0	0.184358	1.59375	0.342084	2.99356
300268	2011	C13	2.0586	2.0586	0	0	2.0095	20.6438	0.447135	0.275956	0.420804	29.9925	1	1	0.941503	1	0.299925	9.4811	0	1	0	0	0.184358	1.59375	0.342084	2.99356
639	2011	C13	0		0.222222	2	0	21.0666	0.347867	0.530099	0.160713	41.9627	1	0	0.0002424	0	0	77.8199	0	1	0	0	0.184358	1.59375	0.342084	2.99356
600737	2011	C13	0		0.111111	1	0	22.9428	0.689693	0.702134	0.061288	59.5979	1	0	0.119769	0	6e-06	66.6915	1	1	0	0	0.184358	1.59375	0.342084	2.99356
2604	2011	C13	2.39774	2.39774	0.222222	2	4.19852	21.4731	0.220506	0.15862	0.529231	22.5242	1	0	0.386682	1	0.251006	28.188	0	1	8.39704	0.933004	0.184358	1.59375	0.342084	2.99356
600251	2011	C13	0.166628	0.166628	0.3	3	0.0191892	21.7298	0.634453	0.158172	0.115639	21.0558	1	0	0.459622	0	0.001147	69.1811	1	1	0.0575676	0.0057568	0.184358	1.59375	0.342084	2.99356
600127	2011	C13	0		0.6	3	0	21.0535	0.64366	0.138576	0.114851	17.9181	1	0	3.01864	0	8.1e-05	19.1632	1	0	0	0	0.184358	1.59375	0.342084	2.99356
600191	2011	C13	0		0.111111	1	0	21.5175	0.210197	0.216447	0.178616	31.4927	1	0	0.0569439	0	1.2e-05	56.2625	1	1	0	0	0.184358	1.59375	0.342084	2.99356
2385	2011	C13	0.47647	0.47647	0.222222	2	17.8317	22.2786	0.24206	0.493031	0.453635	44.4903	1	0	0.472648	1	0.452407	13.7642	0	1	35.6634	3.9626	0.184358	1.59375	0.342084	2.99356
300138	2011	C13	4.16257	4.16257	0.222222	2	0.896261	20.8329	0.131882	0.834142	0.134653	9.9822	1	1	0.783806	1	0.180499	12.112	0	1	1.79252	0.199169	0.184358	1.59375	0.342084	2.99356
2311	2011	C13	0.932932	0.932932	0.285714	2	0	22.1643	0.388232	0.555755	0.22556	66.0825	1	0	0.217717	1	0	88.8339	0	0	0	0	0.184358	1.59375	0.342084	2.99356
702	2011	C13	0		0	0	0	20.5393	0.449502	0.120954	0.105813	23.9225	1	0	0.861886	0	7e-06	24.7385	1	0	0	0	0.184358	1.59375	0.342084	2.99356
48	2011	C13	1.2301	1.2301	0.363636	4	0	20.9553	0.648379	0.144192	0.43339	26.358	0	1	0.0237882	1	0	32.04	0	1	0	0	0.184358	1.59375	0.342084	2.99356
2515	2011	C13	1.00752	1.00752	0.222222	2	0.65	20.6151	0.084922	0.078709	0.371349	27.7007	1	0	0.714106	0	0.08068	9.3762	0	1	1.3	0.144444	0.184358	1.59375	0.342084	2.99356
2286	2011	C13	3.52895	3.52895	0.333333	3	3.55264	20.83	0.316431	0.319391	0.115063	34.16	1	0	0.417962	1	0.454024	7.1911	0	1	10.6579	1.18421	0.184358	1.59375	0.342084	2.99356
2330	2011	C13	0		0	0	0.01816	21.1501	0.112932	0.340172	0.169515	51.6813	1	0	1.02638	0	0.005943	78.2185	0	0	0	0	0.184358	1.59375	0.342084	2.99356
300175	2011	C13	0.0297892	0.0297892	0.222222	2	0	20.4821	0.12622	0.126154	0.230489	39.8355	0	0	0.0019091	0	0	77.9281	0	1	0	0	0.184358	1.59375	0.342084	2.99356
2548	2011	C13	2.21215	2.21215	0.111111	1	0	20.6435	0.138387	0.297314	0.388726	71.4494	1	0	0.337731	0	0	75.8987	0	1	0	0	0.184358	1.59375	0.342084	2.99356
2557	2011	C13	0.622504	0.622504	0.222222	2	0	21.8603	0.187976	0.277551	0.173334	48.9919	1	1	0.339776	1	0	85.5305	0	1	0	0	0.184358	1.59375	0.342084	2.99356
529	2011	C13	0		0.111111	1	0	20.8252	0.291967	0.122265	0.449149	50.1784	1	0	1.66217	0	0	58.994	1	1	0	0	0.184358	1.59375	0.342084	2.99356
895	2011	C13	0		0	0	0	22.7824	0.446924	0.035946	0.279334	30.267	1	0	1.3439	0	6e-06	87.349	0	0	0	0	0.184358	1.59375	0.342084	2.99356
600965	2011	C13	0		0.125	1	0	20.2824	0.24139	0.031719	0.059895	27.6616	1	1	0.0777052	1	0	32.66	0	0	0	0	0.184358	1.59375	0.342084	2.99356
505	2011	C13	0		0	0	0.0034175	20.9948	0.695355	-0.527033	0.040023	26.3575	1	0	4.21329	1	8e-05	26.929	1	1	0	0	0.184358	1.59375	0.342084	2.99356
600275	2012	C13	0		0.111111	1	0	19.7769	0.261217	-0.032208	0.056747	20.7672	1	1	4.21329	0	0	21.16	0	1	0	0	0.156575	1.29412	0.438258	3.77565
300138	2012	C13	7.98017	7.98017	0.111111	1	1.79252	21.0918	0.309721	-0.11195	0.025838	9.9822	1	1	1.62998	1	0.152421	12.6447	0	1	1.79252	0.199169	0.156575	1.29412	0.438258	3.77565
2100	2012	C13	1.7062	1.7062	0	0	0	21.6503	0.509858	0.115057	0.15625	38.2368	1	0	0.517832	0	0	63.9013	1	1	0	0	0.156575	1.29412	0.438258	3.77565
2515	2012	C13	1.03153	1.03153	0.222222	2	0.975	20.7919	0.213407	0.04992	0.220356	27.7007	1	0	0.497425	0	0.08068	8.553	0	1	1.95	0.216667	0.156575	1.29412	0.438258	3.77565
600251	2012	C13	0.0096162	0.0096162	0.111111	1	0.0191892	21.7587	0.578605	0.127121	0.138024	21.0558	1	0	0.343646	0	0.000734	62.0999	1	1	0.0191892	0.0021321	0.156575	1.29412	0.438258	3.77565
2385	2012	C13	3.22839	3.22839	0.222222	2	34.0395	22.4651	0.24969	0.357781	0.299835	44.7281	1	0	0.666998	1	0.454785	21.205	0	1	68.0789	7.56433	0.156575	1.29412	0.438258	3.77565
300094	2012	C13	2.14448	2.14448	0.375	3	0.0006454	21.4675	0.324114	0.104024	0.096703	45.258	1	0	0.407558	0	3.7e-05	66.0802	0	0	0.0019362	0.000242	0.156575	1.29412	0.438258	3.77565
300175	2012	C13	0.240622	0.240622	0.111111	1	0	20.5308	0.13977	-0.02703	0.097145	39.8355	0	0	0.0837939	0	0	67.5742	0	1	0	0	0.156575	1.29412	0.438258	3.77565
48	2012	C13	1.23208	1.23208	0.272727	3	0	20.9153	0.592418	0.09292	0.260802	24.1316	0	1	0.0800176	1	0	34.28	0	1	0	0	0.156575	1.29412	0.438258	3.77565
2557	2012	C13	0.520029	0.520029	0.222222	2	0	21.9158	0.196391	0.004019	0.177657	48.75	1	1	0.691232	1	0	85.4838	0	1	0	0	0.156575	1.29412	0.438258	3.77565
505	2012	C13	0		0	0	0.0034175	21.0773	0.823408	-0.124946	0.046157	26.3575	1	0	4.21329	1	8e-05	26.929	1	1	0	0	0.156575	1.29412	0.438258	3.77565
895	2012	C13	0.980643	0.980643	0	0	0	23.5384	0.248038	0.055538	0.244058	60.2439	1	0	1.68721	0	0.000114	90.3366	0	0	0	0	0.156575	1.29412	0.438258	3.77565
2330	2012	C13	0		0.2	1	0.03762	21.1661	0.14123	0.025632	0.091437	51.6813	1	0	0.0945972	0	0.007442	75.9038	0	0	0.03762	0.007524	0.156575	1.29412	0.438258	3.77565
876	2012	C13	0.0926701	0.0926701	0	0	0	23.93	0.413441	0.02231	0.120742	23.2447	1	0	0.248272	0	2e-06	79.6447	0	1	0	0	0.156575	1.29412	0.438258	3.77565
600811	2012	C13	0		0	0	0	23.4189	0.493292	0.573211	0.11406	27.9784	1	0	0.0150263	0	0	32.0075	0	0	0	0	0.156575	1.29412	0.438258	3.77565
2604	2012	C13	2.67018	2.67018	0.111111	1	4.20252	21.6263	0.304735	-0.177189	0.62388	22.5457	1	0	0.420381	1	0.240661	26.7816	0	1	4.20252	0.466947	0.156575	1.29412	0.438258	3.77565
600191	2012	C13	0		0.111111	1	0	21.4224	0.163985	0.012346	0.168216	31.4927	1	1	0.0002424	0	1.2e-05	55.28	1	1	0	0	0.156575	1.29412	0.438258	3.77565
600737	2012	C13	0		0.142857	1	0	22.9506	0.779941	-0.237985	0.07407	59.5979	1	1	0.496449	0	6e-06	63.7346	1	0	0	0	0.156575	1.29412	0.438258	3.77565
600127	2012	C13	0.165897	0.165897	0.5	3	0	21.0263	0.628727	0.032343	0.085282	17.0181	1	0	2.21139	0	8.1e-05	19.0211	1	0	0	0	0.156575	1.29412	0.438258	3.77565
529	2012	C13	0		0	0	0	20.9102	0.298454	0.13084	0.363356	51.1861	1	1	2.11289	0	0	60.482	1	1	0	0	0.156575	1.29412	0.438258	3.77565
2567	2012	C13	1.14928	1.14928	0.222222	2	0	21.5906	0.309375	0.178413	0.116083	24.9733	1	1	0.163159	1	0	69.115	0	1	0	0	0.156575	1.29412	0.438258	3.77565
600438	2012	C13	0.567762	0.567762	0.333333	3	0	22.2365	0.671366	0.162891	0.1524	55.0567	1	0	0.628454	0	0	69.5849	0	1	0	0	0.156575	1.29412	0.438258	3.77565
2582	2012	C13	2.90159	2.90159	0.333333	3	6.00094	21.1842	0.196444	0.142433	0.261846	40.6567	1	1	0.75719	1	0.46811	13.4298	0	1	18.0028	2.00031	0.156575	1.29412	0.438258	3.77565
2220	2012	C13	0.170518	0.170518	0.285714	2	9.80202	21.7931	0.483206	0.208332	0.168831	31.9568	1	0	0.0002424	1	0.21092	44.7678	0	0	19.604	2.80058	0.156575	1.29412	0.438258	3.77565
702	2012	C13	0		0	0	0	20.6312	0.496521	0.028299	0.128378	23.9281	1	0	0.534335	0	1.7e-05	26.0873	1	0	0	0	0.156575	1.29412	0.438258	3.77565
2548	2012	C13	1.71093	1.71093	0	0	0	20.6818	0.14413	0.18583	0.461531	71.4494	1	0	0.394113	0	0	73.8393	0	1	0	0	0.156575	1.29412	0.438258	3.77565
2695	2012	C13	0		0.25	2	0.4136	21.0691	0.068241	0.00391	0.547538	52.0583	1	0	0.361559	0	0.066776	69.0352	0	0	0.8272	0.1034	0.156575	1.29412	0.438258	3.77565
600965	2012	C13	0		0.142857	1	0	20.3609	0.283591	0.096598	0.062009	27.6616	1	1	0.798808	1	0	34.725	0	0	0	0	0.156575	1.29412	0.438258	3.77565
639	2012	C13	3.37977	3.37977	0.222222	2	0	21.0815	0.284061	0.347674	0.185506	41.9627	1	0	0.0002424	0	0	64.0344	0	1	0	0	0.156575	1.29412	0.438258	3.77565
2311	2012	C13	0.86148	0.86148	0.285714	2	0	22.538	0.504999	0.290232	0.126913	65.7851	1	0	0.221845	1	0.000198	88.9893	0	0	0	0	0.156575	1.29412	0.438258	3.77565
300268	2012	C13	0.718912	0.718912	0	0	4.019	20.6401	0.470642	-0.464686	0.28297	29.9925	1	1	0.502923	1	0.299925	6.723	0	1	0	0	0.156575	1.29412	0.438258	3.77565
911	2012	C13	0		0.090909	1	0	22.4927	0.796728	-0.215913	0.320399	47.7145	1	0	0.153717	0	0	51.3231	1	1	0	0	0.156575	1.29412	0.438258	3.77565
2702	2012	C13	3.11415	3.11415	0	0	1.67	20.6831	0.184541	0.120695	0.533587	23.6209	1	0	0.221308	1	0.241867	9.6741	0	0	0	0	0.156575	1.29412	0.438258	3.77565
2286	2012	C13	3.54042	3.54042	0.333333	3	4.61843	20.8301	0.265387	0.028666	0.107231	34.16	1	0	0.762769	1	0.454024	3.0226	0	1	13.8553	1.53948	0.156575	1.29412	0.438258	3.77565
300175	2013	C13	0.0325016	0.0325016	0.111111	1	0	20.8363	0.345953	0.313955	0.092816	39.8355	0	0	0.229521	0	0	46.8393	0	1	0	0	0.156284	1.32353	0.393172	3.0598
639	2013	C13	3.15602	3.15602	0.111111	1	0	21.0854	0.193606	-0.021419	0.220919	41.9627	1	0	0.0147178	0	0	63.2417	0	1	0	0	0.156284	1.32353	0.393172	3.0598
2385	2013	C13	2.95882	2.95882	0.142857	1	34.0395	22.8282	0.355142	0.565958	0.190031	43.9956	1	0	0.511601	1	0.458532	23.7829	0	0	34.0395	4.86278	0.156284	1.32353	0.393172	3.0598
2702	2013	C13	3.38154	3.38154	0	0	3.34	20.7089	0.191174	0.022631	0.314303	23.6209	1	0	0.392404	1	0.236209	6.872	0	0	0	0	0.156284	1.32353	0.393172	3.0598
300138	2013	C13	4.57776	4.57776	0.111111	1	1.79252	21.2129	0.393014	0.246916	0.050894	9.9822	1	1	0.506645	1	0.146318	7.7047	0	1	1.79252	0.199169	0.156284	1.32353	0.393172	3.0598
600737	2013	C13	0.0336122	0.0336122	0.222222	2	0.0008713	23.1843	0.483199	1.95745	0.065899	55	0	0	0.384752	0	1.2e-05	81.9732	1	1	0.0017426	0.0001936	0.156284	1.32353	0.393172	3.0598
702	2013	C13	0		0.142857	1	0	20.4068	0.394248	0.029535	0.076712	25.7493	1	0	0.719451	0	1.3e-05	27.67	1	0	0	0	0.156284	1.32353	0.393172	3.0598
48	2013	C13	1.44289	1.44289	0.272727	3	0	21.0089	0.636463	0.077031	0.149847	26.358	0	1	0.0948986	1	0	28.09	0	1	0	0	0.156284	1.32353	0.393172	3.0598
600438	2013	C13	0.499095	0.499095	0.333333	3	0.005	22.3978	0.570985	0.125943	0.176484	62.1845	1	0	0.564037	0	0.000111	70.9937	0	1	0.015	0.0016667	0.156284	1.32353	0.393172	3.0598
600811	2013	C13	0.0118603	0.0118603	0	0	0	23.5529	0.467894	0.270634	0.111771	27.9784	1	0	0.0179447	0	0	31.8495	0	0	0	0	0.156284	1.32353	0.393172	3.0598
505	2013	C13	0		0	0	0.0034175	20.9365	0.896609	0.104371	0.050385	26.3575	1	0	4.21329	1	8e-05	26.939	1	1	0	0	0.156284	1.32353	0.393172	3.0598
2548	2013	C13	1.86466	1.86466	0	0	0	20.7334	0.186776	0.125042	0.292968	71.4494	1	0	0.721892	1	0	72.3612	0	0	0	0	0.156284	1.32353	0.393172	3.0598
2286	2013	C13	3.39564	3.39564	0.333333	3	4.61843	21.2393	0.143774	-0.078995	0.210886	25.0148	1	0	1.11011	1	0.332462	22.4283	0	1	13.8553	1.53948	0.156284	1.32353	0.393172	3.0598
2100	2013	C13	1.62086	1.62086	0.090909	1	0	21.7798	0.401847	0.11945	0.09864	33.7475	1	0	0.210878	0	0	72.4984	1	1	0	0	0.156284	1.32353	0.393172	3.0598
600251	2013	C13	0.0107096	0.0107096	0	0	0	21.7294	0.486857	0.193725	0.118653	44.3155	1	0	0.274686	0	0	90.3366	1	1	0	0	0.156284	1.32353	0.393172	3.0598
2604	2013	C13	3.44991	3.44991	0.222222	2	5.46328	21.6748	0.313706	-0.109403	0.60634	22.5457	1	0	0.342993	1	0.23686	36.5705	0	1	10.9266	1.21406	0.156284	1.32353	0.393172	3.0598
600191	2013	C13	0		0.111111	1	0	21.5528	0.270637	0.263667	0.114226	31.4927	1	1	0.0002424	0	1.2e-05	57.1251	0	1	0	0	0.156284	1.32353	0.393172	3.0598
600127	2013	C13	0.123122	0.123122	0.166667	1	0	21.068	0.358304	0.018083	0.245748	22.3362	1	0	3.28696	0	6.9e-05	29.91	1	0	0	0	0.156284	1.32353	0.393172	3.0598
2695	2013	C13	0		0.222222	2	0.4136	21.1163	0.05075	0.004114	0.42073	52.0583	1	0	0.134211	0	0.066776	62.4474	0	1	0.8272	0.0919111	0.156284	1.32353	0.393172	3.0598
300268	2013	C13	0.719819	0.719819	0	0	0	19.9711	0.364862	-0.257068	0.173475	29.9925	1	1	0.573461	0	0	6.831	0	0	0	0	0.156284	1.32353	0.393172	3.0598
2515	2013	C13	1.03408	1.03408	0.222222	2	0.76	20.8801	0.236068	0.098351	0.024545	27.7007	1	0	0.649588	0	0.062865	7.097	0	1	1.52	0.168889	0.156284	1.32353	0.393172	3.0598
895	2013	C13	0.881348	0.881348	0	0	0	23.7062	0.240187	0.132124	0.192054	60.2439	1	0	1.27071	0	0.000114	89.4163	0	0	0	0	0.156284	1.32353	0.393172	3.0598
2557	2013	C13	0.295468	0.295468	0.111111	1	0	22.0769	0.302872	0.086769	0.080156	48.75	0	0	1.05013	0	0	85.6773	0	1	0	0	0.156284	1.32353	0.393172	3.0598
2582	2013	C13	2.76004	2.76004	0.333333	3	6.00094	21.1541	0.115227	0.012816	0.156191	40.6567	1	1	0.137364	1	0.467662	1.1183	0	1	18.0028	2.00031	0.156284	1.32353	0.393172	3.0598
600965	2013	C13	0		0.285714	2	1.35821	20.8735	0.236192	0.795446	0.087007	19.029	1	0	0.247823	0	0.033441	44.1172	0	0	2.71642	0.38806	0.156284	1.32353	0.393172	3.0598
529	2013	C13	0		0	0	0	20.9891	0.293831	0.176151	0.327442	51.2615	1	1	2.63173	0	0	57.797	1	1	0	0	0.156284	1.32353	0.393172	3.0598
2311	2013	C13	0.996451	0.996451	0.285714	2	0	22.7236	0.447617	0.160435	0.161589	61.1493	1	0	0.290158	1	0.000737	84.1708	0	0	0	0	0.156284	1.32353	0.393172	3.0598
300094	2013	C13	1.43742	1.43742	0.375	3	0	21.6575	0.367781	0.523836	0.045954	45.258	1	0	0.626096	0	0	67.2399	0	0	0	0	0.156284	1.32353	0.393172	3.0598
876	2013	C13	0.0978924	0.0978924	0.111111	1	0	24.1088	0.432343	-0.052474	0.105994	23.2447	1	0	0.293705	0	2e-06	80.2956	0	1	0	0	0.156284	1.32353	0.393172	3.0598
2330	2013	C13	0		0.285714	2	0.07524	21.1921	0.143964	0.039051	0.063534	51.6813	1	0	0.404521	0	0.006719	73.7049	0	0	0.15048	0.0214971	0.156284	1.32353	0.393172	3.0598
600275	2013	C13	0		0.111111	1	0	19.7769	0.313109	-0.10385	0.00934	20.7672	1	1	0.0762392	0	0	21.16	0	1	0	0	0.156284	1.32353	0.393172	3.0598
911	2013	C13	0.0729711	0.0729711	0.090909	1	0	22.4777	0.744314	0.328319	0.245496	47.7145	1	0	0.966338	0	0	51.1758	1	1	0	0	0.156284	1.32353	0.393172	3.0598
2567	2013	C13	1.2161	1.2161	0.222222	2	0.06	21.707	0.338231	0.059764	0.088634	24.5706	1	1	0.155974	1	0.003137	71.8715	0	1	0.12	0.0133333	0.156284	1.32353	0.393172	3.0598
2220	2013	C13	0.25636	0.25636	0.285714	2	10.0328	21.9855	0.537795	-0.160909	0.083875	31.9568	1	0	0.0248915	1	0.215886	40.8412	0	0	20.0656	2.86651	0.156284	1.32353	0.393172	3.0598
2330	2014	C13	0		0.285714	2	0.07524	21.2136	0.200159	-0.209264	0.042731	51.6813	1	0	0.423005	0	0.006719	74.6048	0	0	0.15048	0.0214971	0.141445	1.17143	0.304336	2.26429
2726	2014	C13	0.0604908	0.0604908	0	0	0	21.2772	0.129539	0.122906	0.18204	46.8292	1	0	0.434501	0	0	75.4228	0	1	0	0	0.141445	1.17143	0.304336	2.26429
600127	2014	C13	0.391952	0.391952	0.142857	1	0	21.0382	0.329424	0.121619	0.107693	22.3362	1	0	4.21329	0	6.9e-05	29.61	1	0	0	0	0.141445	1.17143	0.304336	2.26429
300268	2014	C13	0.726207	0.726207	0	0	0	19.8633	0.280532	-0.527033	0.284558	26.1849	1	1	4.17221	0	0	43.859	0	0	0	0	0.141445	1.17143	0.304336	2.26429
2604	2014	C13	3.52015	3.52015	0.222222	2	5.62226	21.7228	0.318253	-0.161803	0.462414	17.8475	1	1	2.42953	1	0.187028	21.9104	0	1	11.2445	1.24939	0.141445	1.17143	0.304336	2.26429
2548	2014	C13	2.07566	2.07566	0	0	0	20.721	0.169113	-0.001051	0.159814	53.587	1	1	0.219195	1	0	55.2567	0	0	0	0	0.141445	1.17143	0.304336	2.26429
2311	2014	C13	0.745726	0.745726	0.285714	2	0	22.76	0.425816	0.176237	0.112342	60.7872	1	0	0.263306	1	0.000733	75.886	0	0	0	0	0.141445	1.17143	0.304336	2.26429
48	2014	C13	1.09908	1.09908	0.181818	2	0	21.4078	0.695063	0.369964	0.353006	26.358	1	0	0.359314	0	0	30.2062	0	1	0	0	0.141445	1.17143	0.304336	2.26429
2702	2014	C13	2.99779	2.99779	0	0	3.34	20.7796	0.242395	0.133597	0.092112	23.6209	1	0	0.284119	1	0.236209	8.3426	0	0	0	0	0.141445	1.17143	0.304336	2.26429
600438	2014	C13	0.99362	0.99362	0.333333	3	0.005	22.5445	0.61151	0.014422	0.214829	57.3504	1	1	0.752072	0	0.000111	70.089	0	1	0.015	0.0016667	0.141445	1.17143	0.304336	2.26429
600191	2014	C13	0		0.285714	2	0	21.6975	0.273834	0.24346	0.049625	31.4927	1	1	0.0002424	0	1.2e-05	55.8431	0	0	0	0	0.141445	1.17143	0.304336	2.26429
2286	2014	C13	3.57891	3.57891	0.111111	1	9.23686	21.2914	0.179435	0.011036	0.058509	25.0148	1	0	0.738047	1	0.250148	5.0679	0	1	9.23686	1.02632	0.141445	1.17143	0.304336	2.26429
911	2014	C13	0.144826	0.144826	0	0	0	22.2289	0.734643	-0.387842	0.266077	47.7145	1	1	0.74795	0	0	52.4573	1	1	0	0	0.141445	1.17143	0.304336	2.26429
529	2014	C13	0		0	0	0	21.1105	0.270361	0.016476	0.477085	51.2615	1	1	1.92317	0	0	60.3871	1	0	0	0	0.141445	1.17143	0.304336	2.26429
600737	2014	C13	0.0461044	0.0461044	0.181818	2	0.0008713	23.3898	0.58478	-0.206419	0.086926	55	0	0	0.236444	0	1.2e-05	56.5643	1	1	0.0017426	0.0001584	0.141445	1.17143	0.304336	2.26429
702	2014	C13	0		0.142857	1	0	20.3825	0.307983	-0.110065	0.073677	25.5266	1	1	0.71279	0	1e-05	29.1325	1	0	0	0	0.141445	1.17143	0.304336	2.26429
2220	2014	C13	0.236125	0.236125	0.285714	2	10.0328	22.1566	0.579113	0.080396	0.027958	31.9568	1	1	0.0266866	1	0.215886	38.6193	0	0	20.0656	2.86651	0.141445	1.17143	0.304336	2.26429
600275	2014	C13	0		0	0	0	19.7769	0.394739	0.014602	0.00934	20.7672	1	1	0.0031818	0	0	22	0	0	0	0	0.141445	1.17143	0.304336	2.26429
2557	2014	C13	0.292096	0.292096	0.285714	2	0	22.1774	0.34131	0.041755	0.08605	48.9165	0	0	0.65021	0	0	75.4338	0	0	0	0	0.141445	1.17143	0.304336	2.26429
2567	2014	C13	0.866953	0.866953	0.125	1	0.06	22.0207	0.457122	0.414091	0.061933	24.5706	1	1	0.312537	1	0.002567	69.148	0	0	0.06	0.0075	0.141445	1.17143	0.304336	2.26429
505	2014	C13	0		0	0	0.0034175	21.2213	0.929262	0.060344	0.047042	26.3575	1	0	4.21329	1	8e-05	26.36	1	1	0	0	0.141445	1.17143	0.304336	2.26429
300094	2014	C13	1.35712	1.35712	0.444444	4	0	21.7345	0.376156	-0.038153	0.044295	40.1184	1	0	0.790171	0	0.002235	64.2296	0	1	0	0	0.141445	1.17143	0.304336	2.26429
300175	2014	C13	0.0177955	0.0177955	0	0	0	21.1173	0.39231	0.34398	0.027107	29.895	1	0	0.76186	0	0	37.06	0	0	0	0	0.141445	1.17143	0.304336	2.26429
2100	2014	C13	1.86221	1.86221	0.090909	1	0	21.8256	0.378942	0.077822	0.139351	33.7475	1	1	0.475504	0	0	62.789	1	1	0	0	0.141445	1.17143	0.304336	2.26429
300138	2014	C13	4.19708	4.19708	0.125	1	1.79252	21.1342	0.331313	0.017665	0.089177	9.9822	1	1	1.1728	1	0.142855	9.9688	0	0	1.79252	0.224065	0.141445	1.17143	0.304336	2.26429
600965	2014	C13	0		0.166667	1	1.76567	20.9377	0.249104	0.071659	0.108124	19.029	1	0	0.239117	1	0.033441	43.3473	0	0	1.76567	0.294279	0.141445	1.17143	0.304336	2.26429
2385	2014	C13	2.67555	2.67555	0.142857	1	34.0395	23.0794	0.403204	0.107063	0.247679	44.0181	1	1	0.591626	1	0.458746	13.8822	0	0	34.0395	4.86278	0.141445	1.17143	0.304336	2.26429
895	2014	C13	0.87065	0.87065	0	0	0.001	23.8135	0.255731	0.01658	0.130922	60.2439	1	0	1.21565	0	0.00013	80.573	0	0	0	0	0.141445	1.17143	0.304336	2.26429
2582	2014	C13	1.75933	1.75933	0.222222	2	0	21.5302	0.375186	0.071458	0.078049	38.6242	1	0	0.365687	0	0.445647	2.6239	0	1	0	0	0.141445	1.17143	0.304336	2.26429
600811	2014	C13	0.032463	0.032463	0.222222	2	0	23.7123	0.46407	-0.300187	0.116878	27.9784	1	0	0.0047806	0	0	29.4559	0	1	0	0	0.141445	1.17143	0.304336	2.26429
876	2014	C13	0.0929006	0.0929006	0.111111	1	0	24.2319	0.344664	0.008891	0.097857	29.4129	0	1	0.247773	1	2e-06	76.7565	0	1	0	0	0.141445	1.17143	0.304336	2.26429
2695	2014	C13	2.93415	2.93415	0.222222	2	0.4136	21.1933	0.073802	0.101563	0.461544	50.9149	1	0	0.070539	0	0.072055	57.8973	0	1	0.8272	0.0919111	0.141445	1.17143	0.304336	2.26429
2515	2014	C13	1.44027	1.44027	0.111111	1	0.0511875	20.7052	0.076676	0.049476	0.017381	27.7007	0	0	0.591964	0	0.008272	4.1441	0	1	0.0511875	0.0056875	0.141445	1.17143	0.304336	2.26429
600251	2014	C13	0.0255433	0.0255433	0	0	0	22.0195	0.440978	-0.098227	0.092586	40.8914	1	0	0.343683	0	0	58.0328	1	1	0	0	0.141445	1.17143	0.304336	2.26429
639	2014	C13	3.20994	3.20994	0.222222	2	0	21.3436	0.344343	-0.229473	0.366424	41.9627	1	0	0.0069585	0	0	62.1912	0	1	0	0	0.141445	1.17143	0.304336	2.26429
2695	2015	C13	2.95723	2.95723	0.333333	3	0.4136	21.3265	0.152932	0.169815	0.373492	50.9149	1	0	0.14129	0	0.069269	51.8558	0	1	1.2408	0.137867	0.155359	1.28571	0.509191	3.49049
702	2015	C13	1.95417	1.95417	0	0	0	20.2588	0.266837	-0.268935	0.089232	25.1346	1	1	0.577779	0	5e-06	30.202	1	0	0	0	0.155359	1.28571	0.509191	3.49049
2557	2015	C13	0.442076	0.442076	0.142857	1	0	22.2451	0.360102	0.063645	0.053706	49.9496	1	1	0.827527	1	0	76.5186	0	0	0	0	0.155359	1.28571	0.509191	3.49049
895	2015	C13	0.892483	0.892483	0	0	0	23.8537	0.227137	-0.021863	0.104659	60.2439	1	0	1.22678	0	0.000121	83.6133	0	0	0	0	0.155359	1.28571	0.509191	3.49049
2330	2015	C13	0.0788487	0.0788487	0.285714	2	0.07858	21.2705	0.241436	-0.044005	0.020555	51.6813	1	0	0.280396	0	0.006888	73.1438	0	0	0.15716	0.0224514	0.155359	1.28571	0.509191	3.49049
2548	2015	C13	1.21356	1.21356	0	0	1.45009	21.6166	0.322235	0.260097	0.316707	43.3816	1	1	0.207916	1	0.037865	56.5719	0	0	0	0	0.155359	1.28571	0.509191	3.49049
529	2015	C13	0		0	0	0	21.0955	0.208073	0.027174	0.469976	51.2615	1	1	1.44238	0	0	59.2826	1	1	0	0	0.155359	1.28571	0.509191	3.49049
600737	2015	C13	0.0908477	0.0908477	0.181818	2	0.0008713	23.4109	0.594021	0.305185	0.134492	51.5277	0	1	0.211119	0	1.2e-05	57.588	1	1	0.0017426	0.0001584	0.155359	1.28571	0.509191	3.49049
639	2015	C13	3.02831	3.02831	0.222222	2	0	21.2786	0.219564	0.199676	0.254177	42.1313	1	0	0.116868	0	0	63.1441	0	1	0	0	0.155359	1.28571	0.509191	3.49049
2567	2015	C13	0.809836	0.809836	0.111111	1	0.06	22.1173	0.322432	-0.065229	0.190457	23.7034	1	1	1.74081	1	0.00219	61.9115	0	1	0.06	0.0066667	0.155359	1.28571	0.509191	3.49049
2311	2015	C13	0.649902	0.649902	0.285714	2	0	22.8255	0.377226	0.212276	0.138265	59.2306	1	0	0.561973	1	0.002643	73.4569	0	0	0	0	0.155359	1.28571	0.509191	3.49049
300094	2015	C13	1.81046	1.81046	0.333333	3	0.534	21.6773	0.332383	-0.027657	0.036682	32.6798	1	0	0.570336	0	0.032817	61.8403	0	1	1.602	0.178	0.155359	1.28571	0.509191	3.49049
600251	2015	C13	0.0290374	0.0290374	0	0	0	22.0546	0.432702	0.32774	0.094981	40.8914	1	0	0.767117	0	0	55.0046	1	1	0	0	0.155359	1.28571	0.509191	3.49049
600965	2015	C13	0		0.285714	2	1.76567	21.4246	0.192183	0.221378	0.170386	47.7795	1	0	0.389594	1	0.021567	65.7396	0	0	3.53135	0.504478	0.155359	1.28571	0.509191	3.49049
2286	2015	C13	3.35983	3.35983	0.111111	1	9.88187	21.3722	0.227554	0.31357	0.123411	26.7616	1	1	0.577387	1	0.267616	7.8603	0	1	9.88187	1.09798	0.155359	1.28571	0.509191	3.49049
600191	2015	C13	0		0.285714	2	0	21.6589	0.166837	-0.527033	0.101784	31.4927	1	1	0.138583	0	1.2e-05	60.6	0	0	0	0	0.155359	1.28571	0.509191	3.49049
2702	2015	C13	1.09013	1.09013	0.142857	1	3	20.6859	0.22365	-0.047394	0.116114	23.6209	1	0	0.577807	0	0.217822	0.2495	0	0	3	0.428571	0.155359	1.28571	0.509191	3.49049
876	2015	C13	0.128101	0.128101	0.111111	1	0	24.2848	0.314649	-0.121301	0.105576	29.4129	0	1	0.286778	1	1e-06	73.3458	0	1	0	0	0.155359	1.28571	0.509191	3.49049
2385	2015	C13	3.13327	3.13327	0.2	1	34.0395	23.3515	0.331446	-0.127235	0.145687	42.1472	1	1	0.685874	1	0.436512	17.0815	0	0	34.0395	6.80789	0.155359	1.28571	0.509191	3.49049
300175	2015	C13	0.0433436	0.0433436	0	0	0	21.1778	0.396675	0.04618	0.138556	22.4608	1	0	0.0163783	0	0	32.8278	0	0	0	0	0.155359	1.28571	0.509191	3.49049
2100	2015	C13	1.44982	1.44982	0.090909	1	0	22.0597	0.373178	0.038027	0.177263	29.472	1	1	0.857295	0	0	64.7763	1	1	0	0	0.155359	1.28571	0.509191	3.49049
911	2015	C13	0.369797	0.369797	0.272727	3	0	22.4611	0.708903	0.16545	0.209277	42.2021	1	1	1.48713	0	0	60.6612	1	1	0	0	0.155359	1.28571	0.509191	3.49049
2515	2015	C13	3.25239	3.25239	0.111111	1	0.162025	21.0892	0.05075	-0.122306	0.033694	22.0767	0	0	0.161495	0	0.007846	20.9933	0	1	0.162025	0.0180028	0.155359	1.28571	0.509191	3.49049
2220	2015	C13	0.262005	0.262005	0.285714	2	10.0328	22.2427	0.582903	-0.04384	0.059026	31.9568	1	1	0.0442017	1	0.215886	40.6478	0	0	20.0656	2.86651	0.155359	1.28571	0.509191	3.49049
2604	2015	C13	3.0292	3.0292	0.111111	1	8.99561	21.7154	0.297858	0.025406	0.271457	17.8475	1	1	0.621422	1	0.186855	17.0601	0	1	8.99561	0.999513	0.155359	1.28571	0.509191	3.49049
300268	2015	C13	0		0	0	0	19.7769	0.229594	-0.527033	0.036685	26.1849	1	1	0.270554	0	0	39.19	0	0	0	0	0.155359	1.28571	0.509191	3.49049
2726	2015	C13	0.131007	0.131007	0	0	0.01	21.3811	0.157664	0.204137	0.18346	46.8292	1	0	0.429273	0	0.000229	76.454	0	1	0	0	0.155359	1.28571	0.509191	3.49049
600438	2015	C13	1.34366	1.34366	0.333333	3	0.04467	22.5299	0.576054	-0.086293	0.158685	57.3504	1	1	0.752197	0	0.003157	71.362	0	1	0.13401	0.01489	0.155359	1.28571	0.509191	3.49049
600811	2015	C13	0.0132246	0.0132246	0.222222	2	0	23.7792	0.494745	0.079714	0.082911	27.9784	1	0	0.0333725	0	0	39.5062	0	1	0	0	0.155359	1.28571	0.509191	3.49049
505	2015	C13	0		0	0	0.0034175	21.2624	0.929262	0.117891	0.120017	26.3575	1	1	4.21329	1	8e-05	27.4388	1	1	0	0	0.155359	1.28571	0.509191	3.49049
603609	2015	C13	0.483772	0.483772	0.333333	3	8.03985	22.1373	0.288974	0.060929	0.178859	17.087	1	1	0.669343	0	0.339898	19.1767	0	1	24.1196	2.67995	0.155359	1.28571	0.509191	3.49049
2746	2015	C13	0		0.285714	2	5.205	21.0956	0.312015	0.012163	0.064805	32.6639	1	1	0.916076	1	0.326639	9.0107	0	0	10.41	1.48714	0.155359	1.28571	0.509191	3.49049
600275	2015	C13	0		0.142857	1	0	19.7769	0.517628	-0.054228	0.073503	20.7672	1	1	0.0090722	0	0	21.5257	0	0	0	0	0.155359	1.28571	0.509191	3.49049
48	2015	C13	0.977096	0.977096	0.090909	1	0.708691	21.3864	0.58659	0.073496	0.452259	28.5419	1	0	0.340235	0	0.018345	42.42	0	1	0.708691	0.0644264	0.155359	1.28571	0.509191	3.49049
300138	2015	C13	4.53969	4.53969	0.125	1	4.05729	21.412	0.283296	0.050075	0.128693	22.5944	1	1	1.01792	1	0.278548	8.4475	0	0	4.05729	0.507161	0.155359	1.28571	0.509191	3.49049
300138	2016	C13	3.86298	3.86298	0.125	1	4.86875	21.6365	0.388163	0.688859	0.049879	18.5752	1	1	0.772083	1	0.223156	20.4289	0	0	4.86875	0.608594	0.157187	1.275	0.552557	3.88014
2557	2016	C13	0.413707	0.413707	0.142857	1	0	22.1631	0.281663	0.060893	0.049759	49.9496	1	1	0.833158	1	0	71.8236	0	0	0	0	0.157187	1.275	0.552557	3.88014
2220	2016	C13	0.284844	0.284844	0.333333	2	10.0328	22.2876	0.444565	-0.038795	0.062179	21.9388	1	1	0.0313804	1	0.183252	41.9738	0	0	20.0656	3.34427	0.157187	1.275	0.552557	3.88014
600251	2016	C13	0.0646151	0.0646151	0	0	0	22.0404	0.432836	0.003794	0.096026	40.8914	1	0	0.942254	0	0	56.8894	1	1	0	0	0.157187	1.275	0.552557	3.88014
876	2016	C13	0.121783	0.121783	0	0	0	24.3445	0.316596	-0.010405	0.083762	29.4129	1	0	0.209049	0	5e-06	70.7115	0	0	0	0	0.157187	1.275	0.552557	3.88014
2695	2016	C13	2.72138	2.72138	0.333333	3	1.6544	21.3724	0.157595	0.057986	0.281724	51.5948	1	0	0.178761	0	0.066984	51.9271	0	1	4.9632	0.551467	0.157187	1.275	0.552557	3.88014
300094	2016	C13	2.59788	2.59788	0.333333	3	1.1748	21.8647	0.420507	0.266073	0.034437	32.7167	1	1	0.419931	0	0.017883	52.5141	0	1	3.5244	0.3916	0.157187	1.275	0.552557	3.88014
2604	2016	C13	3.02155	3.02155	0.111111	1	10.9534	22.1646	0.277957	0.13302	0.231012	18.269	1	1	0.745231	1	0.189314	16.4616	0	1	10.9534	1.21704	0.157187	1.275	0.552557	3.88014
300175	2016	C13	0.0710491	0.0710491	0.285714	2	0	20.9063	0.335094	-0.303778	0.157203	22.4608	1	0	0.0513297	0	0	29.5504	0	0	0	0	0.157187	1.275	0.552557	3.88014
2582	2016	C13	1.02962	1.02962	0.222222	2	7.88693	22.3419	0.368271	0.8614	0.101225	30.5882	1	1	0.809656	1	0.327252	33.3292	0	1	15.7739	1.75265	0.157187	1.275	0.552557	3.88014
639	2016	C13	2.43369	2.43369	0.111111	1	0	22.8439	0.695448	0.504257	0.082671	34.9955	1	0	0.0021449	0	0	75.6606	0	1	0	0	0.157187	1.275	0.552557	3.88014
300268	2016	C13	0		0	0	0.00034	19.7769	0.115422	-0.008564	0.200417	26.5664	1	1	3.57353	0	0.000111	34.3392	0	0	0	0	0.157187	1.275	0.552557	3.88014
911	2016	C13	1.00747	1.00747	0.272727	3	0	22.6274	0.759495	0.14351	0.208505	42.2021	1	1	1.6466	0	0	65.921	1	1	0	0	0.157187	1.275	0.552557	3.88014
505	2016	C13	0		0.111111	1	0	21.0493	0.929262	2.2535	0.174312	28.9545	1	0	4.21329	1	0	30.2561	1	1	0	0	0.157187	1.275	0.552557	3.88014
2286	2016	C13	3.05929	3.05929	0.111111	1	7.4114	21.3816	0.219217	0.151421	0.12571	20.0712	1	1	0.456821	1	0.200712	13.126	0	1	7.4114	0.823489	0.157187	1.275	0.552557	3.88014
2515	2016	C13	0		0.111111	1	0.275442	21.1117	0.051769	-0.140826	0.014756	20.3028	0	0	0.354415	0	0.005802	23.7903	0	1	0.275442	0.0306047	0.157187	1.275	0.552557	3.88014
2548	2016	C13	1.74004	1.74004	0	0	1.45009	21.9494	0.426089	0.103002	0.114459	40.9531	1	1	0.174828	1	0.038097	52.2895	0	0	0	0	0.157187	1.275	0.552557	3.88014
603336	2016	C13	0		0.142857	1	7.22471	20.4784	0.053277	0.070529	0.128042	54.1785	1	1	0.202321	1	0.54441	1.3306	0	0	7.22471	1.0321	0.157187	1.275	0.552557	3.88014
2840	2016	C13	0.212176	0.212176	0	0	0	21.0688	0.399391	1.05388	0.105235	42.283	1	0	1.42864	0	0	90.3366	0	0	0	0	0.157187	1.275	0.552557	3.88014
600438	2016	C13	1.73196	1.73196	0.111111	1	0.06666	23.7866	0.448494	0.483321	0.155635	52.4524	1	0	0.491065	0	0.00159	72.2278	0	1	0.06666	0.0074067	0.157187	1.275	0.552557	3.88014
600737	2016	C13	0.0659972	0.0659972	0	0	0.0008713	23.6667	0.642761	0.161953	0.045793	51.5277	0	1	0.10419	0	4e-06	62.791	1	1	0	0	0.157187	1.275	0.552557	3.88014
48	2016	C13	1.48684	1.48684	0.181818	2	0.708691	21.3961	0.578484	-0.321799	0.143493	31.6498	1	0	0.280273	0	0.018345	69.3696	0	1	1.41738	0.128853	0.157187	1.275	0.552557	3.88014
2100	2016	C13	1.74452	1.74452	0.222222	2	0	22.2253	0.397828	0.066434	0.166209	29.472	1	1	0.741244	0	0	62.1239	1	1	0	0	0.157187	1.275	0.552557	3.88014
600965	2016	C13	0		0.285714	2	1.76567	21.6798	0.325349	0.020229	0.210365	35.5072	1	0	0.206855	1	0.021567	48.7589	0	0	3.53135	0.504478	0.157187	1.275	0.552557	3.88014
2567	2016	C13	0.7237	0.7237	0.333333	3	0.06	22.2727	0.370483	0.155988	0.108271	23.7034	1	1	0.208093	1	0.002193	69.1117	0	1	0.18	0.02	0.157187	1.275	0.552557	3.88014
600811	2016	C13	0.009426	0.009426	0.222222	2	0	24.5865	0.585464	0.02073	0.267868	16.391	1	0	0.0339591	0	0	64.1881	0	1	0	0	0.157187	1.275	0.552557	3.88014
600127	2016	C13	0.321724	0.321724	0.142857	1	0	21.3187	0.566709	-0.029761	0.101278	22.3362	1	1	2.36564	0	0	30.0545	1	0	0	0	0.157187	1.275	0.552557	3.88014
2746	2016	C13	0		0.285714	2	5.21738	21.6336	0.173169	0.193207	0.161993	28.6921	1	1	0.166533	1	0.286921	9.8023	0	0	10.4348	1.49068	0.157187	1.275	0.552557	3.88014
2726	2016	C13	0.0803641	0.0803641	0.111111	1	0.089	21.5558	0.196462	0.276211	0.351527	45.9161	1	1	0.45482	0	0.005773	76.4018	0	1	0.089	0.0098889	0.157187	1.275	0.552557	3.88014
2702	2016	C13	1.16215	1.16215	0	0	2.67	20.9369	0.367859	0.134818	0.03205	18.2837	1	0	0.517989	0	0.092257	4.8219	0	0	0	0	0.157187	1.275	0.552557	3.88014
529	2016	C13	0		0	0	0	21.1858	0.214726	0.072822	0.274643	51.5031	1	1	1.09657	0	0	60.9666	1	1	0	0	0.157187	1.275	0.552557	3.88014
895	2016	C13	0.773993	0.773993	0	0	0	23.7844	0.294267	0.159423	0.139388	59.2678	1	1	1.55937	0	0.000121	83.3499	0	0	0	0	0.157187	1.275	0.552557	3.88014
603345	2016	C13	1.69017	1.69017	0	0	1.155	21.6309	0.5947	0.169951	0.123696	43.1358	1	0	0.888128	0	0.112271	62.47	0	0	0	0	0.157187	1.275	0.552557	3.88014
2311	2016	C13	0.721457	0.721457	0.285714	2	0	23.0542	0.435442	0.06328	0.149408	59.0744	1	0	0.439863	1	0.002155	74.9428	0	0	0	0	0.157187	1.275	0.552557	3.88014
2385	2016	C13	3.11452	3.11452	0.2	1	34.0395	23.4484	0.342768	0.046145	0.120942	42.1472	1	1	0.710916	1	0.4316	11.7139	0	0	34.0395	6.80789	0.157187	1.275	0.552557	3.88014
2330	2016	C13	0.0742361	0.0742361	0.285714	2	0.07858	21.3019	0.259781	0.015861	0.084026	51.6813	1	0	0.802038	0	0.003118	74.5735	0	0	0.15716	0.0224514	0.157187	1.275	0.552557	3.88014
603609	2016	C13	0.519159	0.519159	0.333333	3	8.03985	22.366	0.357544	0.224237	0.136825	17.121	1	1	0.484992	0	0.288072	20.3207	0	1	24.1196	2.67995	0.157187	1.275	0.552557	3.88014
600275	2016	C13	0		0.142857	1	0	19.7769	0.554766	0.587887	0.016636	20.7672	1	1	0.0151361	0	0	32.77	0	0	0	0	0.157187	1.275	0.552557	3.88014
603668	2016	C13	3.83031	3.83031	0.111111	1	6.10958	20.707	0.533579	0.043357	0.08101	28.8188	1	0	0.918296	1	0.303656	23.04	0	1	6.10958	0.678842	0.157187	1.275	0.552557	3.88014
600191	2016	C13	0		0.285714	2	0	21.5947	0.154395	0.119049	0.037522	31.4927	1	1	0.0002424	0	1.2e-05	61.6769	0	0	0	0	0.157187	1.275	0.552557	3.88014
48	2017	C13	1.41794	1.41794	0.181818	2	0.708691	22.0855	0.818492	-0.007441	0.28978	31.6498	1	0	0.120793	0	0.018345	68.3621	0	1	1.41738	0.128853	0.144074	1.16667	0.309036	2.43108
2604	2017	C13	1.24843	1.24843	0.222222	2	0	22.1226	0.929262	1.23505	0.029212	18.4024	1	1	0.983953	0	0.191267	12.7347	0	1	0	0	0.144074	1.16667	0.309036	2.43108
2746	2017	C13	0		0.142857	1	0	21.6711	0.178756	0.032926	0.084792	28.679	1	0	0.42412	0	0.28679	9.3265	0	0	0	0	0.144074	1.16667	0.309036	2.43108
2840	2017	C13	0.299154	0.299154	0	0	0	21.1799	0.218551	0.181185	0.103133	42.283	1	0	1.75574	0	0	76.8976	0	0	0	0	0.144074	1.16667	0.309036	2.43108
2220	2017	C13	0.304384	0.304384	0.285714	2	10.0328	22.3579	0.462543	-0.008119	0.020725	19.8347	1	1	0.0344976	1	0.183252	39.2418	0	0	20.0656	2.86651	0.144074	1.16667	0.309036	2.43108
300138	2017	C13	4.54179	4.54179	0.125	1	6.81625	21.7786	0.434726	0.294878	0.043753	18.5752	1	1	0.691581	1	0.222373	21.7838	0	0	6.81625	0.852031	0.144074	1.16667	0.309036	2.43108
600811	2017	C13	0.0022304	0.0022304	0.111111	1	0	24.5959	0.574916	0.253642	0.110348	16.391	1	0	0.0177802	0	0	56.1207	0	1	0	0	0.144074	1.16667	0.309036	2.43108
300268	2017	C13	0		0	0	0	20.7747	0.667138	2.2535	0.074288	29.5308	1	0	0.0778867	0	1.8e-05	34.1302	0	0	0	0	0.144074	1.16667	0.309036	2.43108
2515	2017	C13	0.940228	0.940228	0.333333	3	0	21.5584	0.102064	1.31788	0.186745	20.3028	1	0	0.518967	1	0.006836	42.4183	0	1	0	0	0.144074	1.16667	0.309036	2.43108
600965	2017	C13	0		0.285714	2	1.76567	21.6036	0.230831	-0.007613	0.158104	35.5072	1	0	0.212369	1	0.021567	47.9077	0	0	3.53135	0.504478	0.144074	1.16667	0.309036	2.43108
603609	2017	C13	0.45235	0.45235	0.222222	2	8.03985	22.5127	0.374148	0.153764	0.123738	17.6241	1	1	0.925386	0	0.286059	16.0386	0	1	16.0797	1.78663	0.144074	1.16667	0.309036	2.43108
911	2017	C13	0.171974	0.171974	0.2	2	0	22.7232	0.808403	-0.190146	0.178726	42.2021	1	1	1.47745	0	0	43.2138	1	1	0	0	0.144074	1.16667	0.309036	2.43108
300175	2017	C13	0		0.166667	1	0	20.6163	0.077933	-0.355475	0.09671	22.4608	1	0	0.0281026	0	0	31.0371	0	0	0	0	0.144074	1.16667	0.309036	2.43108
2567	2017	C13	0.580693	0.580693	0.333333	3	0.09	22.5201	0.349967	0.261153	0.089621	27.7778	1	1	0.168386	1	0.001939	55.251	0	1	0.27	0.03	0.144074	1.16667	0.309036	2.43108
600737	2017	C13	0.0319992	0.0319992	0	0	0.0008713	23.5625	0.572642	0.413071	0.228878	51.5277	0	1	0.0144365	0	4e-06	58.6045	1	1	0	0	0.144074	1.16667	0.309036	2.43108
300094	2017	C13	2.88099	2.88099	0.125	1	1.1748	22.1033	0.509695	0.56247	0.051602	32.4884	1	1	0.144983	0	0.020087	49.2372	0	0	1.1748	0.14685	0.144074	1.16667	0.309036	2.43108
2702	2017	C13	1.5017	1.5017	0	0	4.539	20.7947	0.282909	0.046912	0.049611	18.2849	1	0	0.385164	0	0.090921	0.286	0	0	0	0	0.144074	1.16667	0.309036	2.43108
2330	2017	C13	0.0833726	0.0833726	0.285714	2	0.07858	21.2349	0.20197	0.020985	0.052037	51.6813	1	0	1.46118	0	0.003064	73.397	0	0	0.15716	0.0224514	0.144074	1.16667	0.309036	2.43108
529	2017	C13	0		0	0	0	21.4377	0.291799	0.115302	0.555763	51.5031	1	1	0.748087	0	0	56.7317	1	0	0	0	0.144074	1.16667	0.309036	2.43108
2852	2017	C13	0.0946329	0.0946329	0.222222	2	5.05018	21.696	0.274117	0.227038	0.073441	29.707	1	1	0.578374	1	0.364578	31.6023	0	1	10.1004	1.12226	0.144074	1.16667	0.309036	2.43108
603668	2017	C13	3.26871	3.26871	0.111111	1	8.5534	21.2289	0.502714	0.346924	0.235517	28.8188	1	1	0.214596	1	0.303656	17.2821	0	1	8.5534	0.950378	0.144074	1.16667	0.309036	2.43108
2286	2017	C13	3.22887	3.22887	0.111111	1	0	21.4685	0.276135	0.156504	0.073887	15.0534	0	1	0.552794	1	0	18.4044	0	1	0	0	0.144074	1.16667	0.309036	2.43108
876	2017	C13	0.126243	0.126243	0	0	0	24.4716	0.38201	0.027716	0.071273	29.0796	1	0	0.164606	0	4e-06	70.178	0	0	0	0	0.144074	1.16667	0.309036	2.43108
2385	2017	C13	2.80593	2.80593	0	0	34.0395	23.6812	0.388962	0.112868	0.1926	41.0999	1	1	0.490667	1	0.419014	16.1475	0	0	0	0	0.144074	1.16667	0.309036	2.43108
2557	2017	C13	0.592134	0.592134	0.142857	1	0	22.2653	0.32996	0.025541	0.048061	49.9496	1	1	0.144432	1	0	74.2906	0	0	0	0	0.144074	1.16667	0.309036	2.43108
603517	2017	C13	1.36366	1.36366	0	0	0	21.883	0.192613	0.175931	0.334199	38.3532	1	1	0.512507	1	0	79.9605	0	0	0	0	0.144074	1.16667	0.309036	2.43108
600251	2017	C13	0.0309098	0.0309098	0	0	0	22.3418	0.542969	0.042172	0.126575	40.8914	1	0	0.344425	0	0	53.8636	1	1	0	0	0.144074	1.16667	0.309036	2.43108
2695	2017	C13	2.46542	2.46542	0.333333	3	1.6544	21.4547	0.155882	0.213462	0.377048	51.5948	1	0	0.191327	1	0.066984	52.013	0	1	4.9632	0.551467	0.144074	1.16667	0.309036	2.43108
600438	2017	C13	1.95476	1.95476	0.111111	1	0.06666	23.9638	0.463569	0.249242	0.097437	52.4524	1	0	0.0002424	0	0.001516	76.1626	0	1	0.06666	0.0074067	0.144074	1.16667	0.309036	2.43108
2582	2017	C13	0.65307	0.65307	0.125	1	15.7739	22.363	0.364647	0.964662	0.120326	30.5882	1	1	0.401856	1	0.327252	26.9421	0	0	15.7739	1.97173	0.144074	1.16667	0.309036	2.43108
639	2017	C13	1.4696	1.4696	0.222222	2	0	22.7654	0.64059	0.664584	0.025942	35.9808	1	0	0.0252201	0	0	75.3947	0	1	0	0	0.144074	1.16667	0.309036	2.43108
702	2017	C13	1.49268	1.49268	0	0	0	20.3751	0.328778	0.096272	0.08854	25.1346	1	0	0.363257	0	0	30.0312	1	0	0	0	0.144074	1.16667	0.309036	2.43108
600127	2017	C13	0.238507	0.238507	0.142857	1	0	21.4358	0.609715	0.244618	0.080187	22.3362	1	1	0.173104	0	0	28.9096	1	0	0	0	0.144074	1.16667	0.309036	2.43108
2891	2017	C13	0.277043	0.277043	0.3	3	0	20.7283	0.233575	0.283717	0.200562	30.465	1	1	0.106975	1	0	78.1311	0	1	0	0	0.144074	1.16667	0.309036	2.43108
603345	2017	C13	1.60991	1.60991	0	0	1.155	21.9022	0.479087	0.162692	0.141746	43.1358	1	0	0.741522	0	0.112271	49.164	0	0	0	0	0.144074	1.16667	0.309036	2.43108
603536	2017	C13	4.05993	4.05993	0.2	1	2.38189	20.7391	0.366362	0.054722	0.133657	32.0525	1	0	0.541369	1	0.19849	42.0343	0	0	2.38189	0.476377	0.144074	1.16667	0.309036	2.43108
895	2017	C13	0.918042	0.918042	0	0	0	23.8626	0.330102	-0.026534	0.248766	59.2678	1	0	1.01038	0	0.000121	84.5362	0	0	0	0	0.144074	1.16667	0.309036	2.43108
2548	2017	C13	1.77545	1.77545	0.142857	1	1.52326	21.9799	0.468501	0.108039	0.108528	39.6507	1	1	0.491343	1	0.040254	48.2844	0	0	1.52326	0.217609	0.144074	1.16667	0.309036	2.43108
603363	2017	C13	2.18954	2.18954	0.111111	1	6.27842	21.6547	0.619575	-0.015228	0.073168	40.6619	1	0	0.474328	1	0.195698	56.917	0	1	6.27842	0.697602	0.144074	1.16667	0.309036	2.43108
2311	2017	C13	0.793408	0.793408	0.285714	2	0	23.3005	0.480495	0.197582	0.104425	57.8065	1	0	0.446484	1	0.002165	76.304	0	0	0	0	0.144074	1.16667	0.309036	2.43108
601952	2017	C13	0.701114	0.701114	0	0	0	22.6119	0.201627	0.056635	0.086651	67.8444	1	1	0.0264199	0	0	80.6947	1	1	0	0	0.144074	1.16667	0.309036	2.43108
505	2017	C13	0.0195765	0.0195765	0.142857	1	0	22.5287	0.572467	2.2535	0.166783	42.0594	1	0	0.250062	0	0	55.8078	1	0	0	0	0.144074	1.16667	0.309036	2.43108
603336	2017	C13	0		0.285714	2	7.22471	20.5007	0.05075	0.011797	0.095491	54.1785	1	1	0.267694	1	0.544132	0.8445	0	0	14.4494	2.0642	0.144074	1.16667	0.309036	2.43108
600275	2017	C13	0		0.142857	1	0	19.7769	0.549565	-0.191263	0.209588	20.7672	1	1	0.0082497	0	0	35.63	0	0	0	0	0.144074	1.16667	0.309036	2.43108
600191	2017	C13	0		0.285714	2	0	21.5976	0.141588	2.2535	0.019006	31.4927	1	1	0.0002424	0	0	57.8204	0	0	0	0	0.144074	1.16667	0.309036	2.43108
300673	2017	C13	3.17689	3.17689	0.142857	1	2.95	20.7084	0.133552	0.147892	0.211942	36.875	1	1	0.238449	1	0.41625	15.3846	0	0	2.95	0.421429	0.144074	1.16667	0.309036	2.43108
2726	2017	C13	0.0582815	0.0582815	0.111111	1	0.138975	21.6569	0.201419	0.205976	0.262843	45.9574	1	1	0.280126	0	0.003187	80.772	0	1	0.138975	0.0154417	0.144074	1.16667	0.309036	2.43108
2100	2017	C13	1.48137	1.48137	0.222222	2	0	22.4936	0.479779	0.041828	0.288794	29.472	1	1	0.270927	0	0	60.2724	1	1	0	0	0.144074	1.16667	0.309036	2.43108
600191	2018	C13	0		0.285714	2	0	21.4734	0.136142	-0.527033	0.019893	31.4927	1	1	0.0002424	0	0	55.5399	0	0	0	0	0.1512	1.1875	0.476127	3.885
2330	2018	C13	0.110254	0.110254	0.285714	2	0.07858	21.3078	0.255917	0.254793	0.042611	51.6813	1	0	0.828824	0	0.003064	72.9592	0	0	0.15716	0.0224514	0.1512	1.1875	0.476127	3.885
2695	2018	C13	2.9361	2.9361	0.333333	3	1.6544	21.6384	0.225646	0.284074	0.37293	38.5208	1	0	0.539756	1	0.07198	50.6224	0	1	4.9632	0.551467	0.1512	1.1875	0.476127	3.885
603668	2018	C13	3.71459	3.71459	0.222222	2	8.65486	21.4815	0.55986	0.325455	0.19684	28.8717	1	1	0.297486	1	0.305737	17.1399	0	1	17.3097	1.9233	0.1512	1.1875	0.476127	3.885
300094	2018	C13	3.51014	3.51014	0.111111	1	1.1748	22.3254	0.558747	0.154635	0.044985	27.1384	1	1	0.292543	0	0.017093	56.97	0	1	1.1748	0.130533	0.1512	1.1875	0.476127	3.885
2891	2018	C13	2.89055	2.89055	0.333333	3	0	21.065	0.407649	0.390906	0.071419	30.465	1	1	0.299444	1	0	82.6668	0	1	0	0	0.1512	1.1875	0.476127	3.885
702	2018	C13	1.43511	1.43511	0	0	0	20.3937	0.273323	-0.00484	0.09887	25.1346	1	0	0.363235	0	0	36.3899	1	0	0	0	0.1512	1.1875	0.476127	3.885
2548	2018	C13	1.85325	1.85325	0.142857	1	0.193598	22.1231	0.630051	-0.085168	0.102617	38.9846	1	1	0.338253	0	0.045478	45.7289	0	0	0.193598	0.0276568	0.1512	1.1875	0.476127	3.885
2604	2018	C13	3.00005	3.00005	0.222222	2	10.4377	21.1242	0.929262	-0.527033	0.02441	17.4089	1	1	0.768235	1	0.181331	10.14	0	1	20.8754	2.31948	0.1512	1.1875	0.476127	3.885
300175	2018	C13	0		0.2	1	0	21.067	0.299574	-0.081189	0.00934	22.4608	1	0	0.0249704	1	0	30.34	0	0	0	0	0.1512	1.1875	0.476127	3.885
600438	2018	C13	2.17042	2.17042	0	0	0.06666	24.3735	0.604335	0.055422	0.063092	51.4743	1	0	0.232735	0	0.001391	77.7085	0	1	0	0	0.1512	1.1875	0.476127	3.885
2726	2018	C13	0.0287747	0.0287747	0	0	0.138975	22.0463	0.400881	0.335609	0.23497	25.9586	1	1	0.215033	0	0.002737	76.9875	0	0	0	0	0.1512	1.1875	0.476127	3.885
300673	2018	C13	2.96858	2.96858	0.142857	1	4.425	20.889	0.171409	0.375514	0.239929	36.2824	1	1	0.868414	1	0.410143	20.5814	0	0	4.425	0.632143	0.1512	1.1875	0.476127	3.885
601952	2018	C13	0.696539	0.696539	0	0	0	22.6671	0.186235	0.131638	0.114798	67.8444	1	1	3.45811	0	0	76.6321	1	1	0	0	0.1512	1.1875	0.476127	3.885
2286	2018	C13	3.38284	3.38284	0.166667	1	0	21.6708	0.402159	0.086012	0.105952	15.0534	0	1	0.684574	1	0	23.8483	0	0	0	0	0.1512	1.1875	0.476127	3.885
895	2018	C13	0.994883	0.994883	0	0	0	23.83	0.373578	-0.033301	0.104331	59.2678	1	0	1.16017	0	0.000122	87.996	0	0	0	0	0.1512	1.1875	0.476127	3.885
639	2018	C13	1.54044	1.54044	0.222222	2	0	23.0534	0.51104	0.04035	0.094693	29.6959	1	0	0.0813079	0	1e-06	69.9701	0	1	0	0	0.1512	1.1875	0.476127	3.885
911	2018	C13	0.170422	0.170422	0.2	2	0	22.4839	0.929262	0.238035	0.120596	42.2021	1	1	1.89169	0	0	43.4106	1	1	0	0	0.1512	1.1875	0.476127	3.885
600127	2018	C13	0.247484	0.247484	0.285714	2	0	21.5082	0.647572	0.091179	0.092765	22.3362	1	1	1.87066	0	0	30.2686	1	0	0	0	0.1512	1.1875	0.476127	3.885
300268	2018	C13	0		0	0	0.015	20.9177	0.677872	2.2535	0.074048	29.8999	1	0	0.0452819	1	0.001146	33.2144	0	0	0	0	0.1512	1.1875	0.476127	3.885
2100	2018	C13	1.67253	1.67253	0.222222	2	0	22.8644	0.614654	0.138878	0.232616	29.4714	1	1	0.234674	0	0	61.246	1	1	0	0	0.1512	1.1875	0.476127	3.885
603517	2018	C13	0.230166	0.230166	0	0	0	22.0639	0.207807	0.134492	0.18403	38.3532	1	1	0.669456	1	0	82.6301	0	0	0	0	0.1512	1.1875	0.476127	3.885
603345	2018	C13	1.60559	1.60559	0	0	1.015	22.2413	0.551202	0.222468	0.156233	43.1358	1	1	0.614067	0	0.099042	65.7692	0	0	0	0	0.1512	1.1875	0.476127	3.885
300138	2018	C13	4.96752	4.96752	0.142857	1	9.8196	21.9343	0.481641	0.105083	0.029804	19.1152	1	1	0.494145	1	0.227775	13.2062	0	0	9.8196	1.4028	0.1512	1.1875	0.476127	3.885
600811	2018	C13	0		0.111111	1	0	24.6255	0.57683	0.820896	0.095182	16.391	1	0	0.007173	0	0	58.8086	0	1	0	0	0.1512	1.1875	0.476127	3.885
505	2018	C13	0.037016	0.037016	0.111111	1	0	22.316	0.422619	-0.064226	0.176499	42.0594	1	1	0.336547	0	0	56.0501	1	1	0	0	0.1512	1.1875	0.476127	3.885
2311	2018	C13	0.736311	0.736311	0.285714	2	0	23.5778	0.526426	0.294871	0.124278	57.5881	1	0	0.384655	1	0.002087	76.6986	0	0	0	0	0.1512	1.1875	0.476127	3.885
2220	2018	C13	0.265383	0.265383	0.142857	1	0	22.3268	0.480486	-0.290943	0.00934	18.8338	1	0	0.241335	0	0.183252	36.2942	0	0	0	0	0.1512	1.1875	0.476127	3.885
2746	2018	C13	0.0696983	0.0696983	0.142857	1	0	21.8541	0.197442	0.191219	0.049925	28.8154	1	0	0.505166	0	0	12.56	0	0	0	0	0.1512	1.1875	0.476127	3.885
2515	2018	C13	5.15553	5.15553	0.142857	1	14.0155	21.1252	0.077848	0.145779	0.088917	20.3028	1	1	0.61964	0	0.150098	41.6278	0	0	14.0155	2.00221	0.1512	1.1875	0.476127	3.885
600965	2018	C13	0		0.333333	2	1.76567	21.7577	0.262049	0.068473	0.178078	35.5072	1	0	0.0744114	1	0.021567	47.8579	0	0	3.53135	0.588558	0.1512	1.1875	0.476127	3.885
2557	2018	C13	0.600173	0.600173	0.142857	1	0	22.358	0.344943	0.16496	0.070988	48.4983	1	1	0.841799	1	0	76.0687	0	0	0	0	0.1512	1.1875	0.476127	3.885
2582	2018	C13	0.607367	0.607367	0.333333	3	12.9289	22.435	0.396236	0.215943	0.119157	25.0714	1	1	0.90285	1	0.267222	29.4478	0	1	38.7868	4.30964	0.1512	1.1875	0.476127	3.885
603336	2018	C13	0		0.285714	2	9.39212	20.7226	0.163187	0.115544	0.140221	54.1785	1	1	0.111778	1	0.543733	0.1209	0	0	18.7842	2.68346	0.1512	1.1875	0.476127	3.885
600737	2018	C13	0.0859814	0.0859814	0	0	0.0008713	23.4676	0.515094	-0.085728	0.163834	51.5277	0	1	0.141387	0	4e-06	65.6673	1	1	0	0	0.1512	1.1875	0.476127	3.885
2852	2018	C13	0.0864728	0.0864728	0.222222	2	8.58531	21.739	0.215973	0.09042	0.098651	29.707	1	1	0.745604	1	0.364578	30.8442	0	1	17.1706	1.90785	0.1512	1.1875	0.476127	3.885
2840	2018	C13	0.314586	0.314586	0	0	0	21.5006	0.338513	0.085382	0.149057	42.9106	1	0	1.51403	0	0	72.0761	0	0	0	0	0.1512	1.1875	0.476127	3.885
2385	2018	C13	2.56134	2.56134	0.2	1	1.54006	23.6189	0.407907	0.029897	0.119968	41.2535	1	0	0.556444	0	0.011885	8.6023	0	0	1.54006	0.308012	0.1512	1.1875	0.476127	3.885
600275	2018	C13	0		0	0	0	19.7769	0.360764	1.61889	0.209034	20.7672	1	1	0.0002424	0	0	35.63	0	0	0	0	0.1512	1.1875	0.476127	3.885
2567	2018	C13	0.600558	0.600558	0.222222	2	0.00021	22.5998	0.394781	0.122646	0.092535	20.8447	1	0	0.236454	0	0.001939	56.6267	0	1	0.00042	4.67e-05	0.1512	1.1875	0.476127	3.885
48	2018	C13	0.733257	0.733257	0.181818	2	0	22.3686	0.763554	1.21793	0.242177	41.6498	1	0	0.314243	0	0.000209	73.49	0	1	0	0	0.1512	1.1875	0.476127	3.885
876	2018	C13	0.137487	0.137487	0	0	0	24.5933	0.429838	0.103831	0.112026	29.0796	1	0	0.198232	0	4e-06	70.6116	0	0	0	0	0.1512	1.1875	0.476127	3.885
2702	2018	C13	1.88264	1.88264	0	0	4.25	20.8663	0.3029	0.182398	0.076638	18.6704	1	0	0.428597	0	0.088402	0.3178	0	0	0	0	0.1512	1.1875	0.476127	3.885
600251	2018	C13	0.0137472	0.0137472	0.111111	1	0	22.5499	0.616843	0.357262	0.162795	40.8914	1	0	0.300242	0	0	55.1509	1	1	0	0	0.1512	1.1875	0.476127	3.885
603609	2018	C13	0.387919	0.387919	0.333333	3	8.03985	22.6592	0.384479	0.150042	0.1283	17.6241	1	1	0.280942	0	0.250101	19.344	0	1	24.1196	2.67995	0.1512	1.1875	0.476127	3.885
529	2018	C13	0		0.125	1	0	21.4692	0.256164	0.083639	0.544773	51.5031	1	1	0.766975	0	0	56.9745	1	0	0	0	0.1512	1.1875	0.476127	3.885
603536	2018	C13	3.51203	3.51203	0.2	1	3.33464	20.8678	0.429737	0.11003	0.13084	32.0525	1	0	0.326194	1	0.19849	41.8732	0	0	3.33464	0.666928	0.1512	1.1875	0.476127	3.885
603363	2018	C13	1.90447	1.90447	0.111111	1	6.27842	21.9187	0.694728	0.175258	0.03851	41.5674	1	0	0.426215	1	0.179728	53.2664	0	1	6.27842	0.697602	0.1512	1.1875	0.476127	3.885
300175	2019	C13	2.04826	2.04826	0	0	0	21.1371	0.338301	0.624769	0.040539	12.7343	1	0	0.302192	0	0	14.6434	0	0	0	0	0.130954	1.02128	0.430334	3.27929
2286	2019	C13	3.34078	3.34078	0	0	0	21.647	0.37787	0.043443	0.069275	15.0534	1	1	0.475055	0	0	29.2124	0	0	0	0	0.130954	1.02128	0.430334	3.27929
529	2019	C13	0		0	0	0	21.6662	0.301763	0.20832	0.548067	51.5031	1	1	0.738436	0	0	56.7122	1	0	0	0	0.130954	1.02128	0.430334	3.27929
505	2019	C13	0.100288	0.100288	0.111111	1	0	22.3779	0.428227	0.004206	0.106112	42.0594	1	1	0.39779	0	0	54.1	1	1	0	0	0.130954	1.02128	0.430334	3.27929
603536	2019	C13	3.03055	3.03055	0.2	1	3.33464	20.9259	0.469572	0.161299	0.106847	32.0525	1	0	0.305007	1	0.19849	38.7964	0	0	3.33464	0.666928	0.130954	1.02128	0.430334	3.27929
2311	2019	C13	0.899233	0.899233	0.142857	1	0	23.66	0.483302	0.129421	0.096756	57.6192	1	1	0.277645	1	0.002801	79.5706	0	0	0	0	0.130954	1.02128	0.430334	3.27929
601952	2019	C13	0.450855	0.450855	0	0	0	22.8098	0.223402	0.643831	0.072023	67.8444	1	1	3.8156	0	0	73.068	1	1	0	0	0.130954	1.02128	0.430334	3.27929
2726	2019	C13	0.0243272	0.0243272	0.125	1	0.180668	22.5667	0.594291	0.916323	0.086381	29.9208	1	1	0.150202	0	0.001839	69.54	0	0	0.180668	0.0225834	0.130954	1.02128	0.430334	3.27929
600275	2019	C13	10.274	10.274	0	0	0	19.7769	0.398541	0.027518	0.153079	20.7672	1	1	0.0002424	0	0	31.16	0	0	0	0	0.130954	1.02128	0.430334	3.27929
2557	2019	C13	0.633346	0.633346	0.142857	1	0	22.4113	0.324238	0.152537	0.044574	44.2968	1	1	1.61011	1	0	74.1296	0	0	0	0	0.130954	1.02128	0.430334	3.27929
2891	2019	C13	1.3354	1.3354	0.333333	3	0	21.254	0.443331	0.215244	0.095609	30.4635	1	1	0.193064	1	0	73.8615	0	1	0	0	0.130954	1.02128	0.430334	3.27929
2548	2019	C13	1.97055	1.97055	0	0	0	22.1481	0.506757	-0.143046	0.09903	21.7185	1	1	0.763879	0	0.000227	37.4029	0	0	0	0	0.130954	1.02128	0.430334	3.27929
876	2019	C13	0.212322	0.212322	0	0	0.0765	24.8855	0.491575	0.18805	0.088641	29.2107	1	0	0.176205	0	0.000463	70.7417	0	0	0	0	0.130954	1.02128	0.430334	3.27929
2330	2019	C13	0.0952918	0.0952918	0.285714	2	0.0658275	21.3757	0.306992	0.162464	0.038735	42.9231	1	0	0.0812447	0	0.002556	68.9377	0	0	0.131655	0.0188079	0.130954	1.02128	0.430334	3.27929
2582	2019	C13	0.59364	0.59364	0.375	3	12.9289	22.5834	0.470304	0.204414	0.083044	25.0714	1	1	1.27936	1	0.267416	24.8412	0	0	38.7868	4.84835	0.130954	1.02128	0.430334	3.27929
2100	2019	C13	1.24697	1.24697	0.222222	2	0	23.1351	0.536973	0.41784	0.166537	26.6423	1	1	0.155608	0	0	55.2867	1	1	0	0	0.130954	1.02128	0.430334	3.27929
603609	2019	C13	0.366506	0.366506	0.333333	3	8.19296	22.937	0.289655	0.129599	0.164856	16.2148	1	1	0.244418	0	0.220843	20.5522	0	1	24.5789	2.73098	0.130954	1.02128	0.430334	3.27929
603517	2019	C13	0.308055	0.308055	0	0	0	22.4212	0.164267	0.184062	0.293352	36.1709	1	1	0.846522	1	0	83.2422	0	0	0	0	0.130954	1.02128	0.430334	3.27929
603363	2019	C13	1.25863	1.25863	0	0	6.27842	22.3169	0.739199	0.004545	0.040235	40.9762	1	0	0.373612	1	0.173348	50.0829	0	1	0	0	0.130954	1.02128	0.430334	3.27929
603345	2019	C13	1.41494	1.41494	0	0	1.015	22.461	0.517349	0.23657	0.121557	40.5059	1	1	0.656575	0	0.084354	63.6096	0	0	0	0	0.130954	1.02128	0.430334	3.27929
600251	2019	C13	0.0190493	0.0190493	0	0	0	22.3328	0.499089	0.49757	0.181488	40.8914	0	0	0.362999	0	0	56.4807	1	1	0	0	0.130954	1.02128	0.430334	3.27929
2567	2019	C13	1.06654	1.06654	0.111111	1	0.00021	22.7085	0.478078	-0.004067	0.072767	19.9614	1	0	0.243716	0	0.000648	47.6118	0	1	0.00021	2.33e-05	0.130954	1.02128	0.430334	3.27929
600965	2019	C13	2.21884	2.21884	0.285714	2	1.76567	21.7308	0.220253	-0.004733	0.1709	35.5072	1	1	0.219853	1	0.021567	48.9844	0	0	3.53135	0.504478	0.130954	1.02128	0.430334	3.27929
600438	2019	C13	2.6646	2.6646	0	0	0.050045	24.5696	0.613673	0.363896	0.041493	51.4713	1	0	0.457709	0	0.000763	77.4568	0	1	0	0	0.130954	1.02128	0.430334	3.27929
2746	2019	C13	0.0723382	0.0723382	0.142857	1	0	22.186	0.201509	0.3707	0.143974	28.92	1	0	0.0939422	0	0	6.32	0	0	0	0	0.130954	1.02128	0.430334	3.27929
702	2019	C13	1.37479	1.37479	0.142857	1	0	20.3357	0.176657	-0.163103	0.143426	25.1346	1	0	0.511487	0	0	30.0607	1	0	0	0	0.130954	1.02128	0.430334	3.27929
2385	2019	C13	2.66977	2.66977	0.2	1	1.54006	23.6626	0.393614	-0.141133	0.136964	38.3986	1	0	0.65895	0	0.011863	7.7774	0	0	1.54006	0.308012	0.130954	1.02128	0.430334	3.27929
2604	2019	C13	5.09864	5.09864	0	0	10.4377	20.8413	0.929262	-0.527033	0.023795	17.4089	1	1	0.791631	1	0.177987	10.14	0	1	0	0	0.130954	1.02128	0.430334	3.27929
300673	2019	C13	2.70036	2.70036	0.142857	1	5.31	21.0374	0.241963	0.15988	0.206318	36.2193	1	1	0.360441	1	0.409504	9.022	0	0	5.31	0.758571	0.130954	1.02128	0.430334	3.27929
603668	2019	C13	2.78435	2.78435	0.2	2	8.65576	21.7262	0.486572	0.612279	0.073605	25.4106	1	1	0.711716	1	0.269094	13.9237	0	1	17.3115	1.73115	0.130954	1.02128	0.430334	3.27929
603336	2019	C13	0		0.285714	2	12.2097	20.8028	0.192391	0.116072	0.041726	54.1785	1	1	0.0568008	1	0.543012	0.646	0	0	24.4195	3.4885	0.130954	1.02128	0.430334	3.27929
2695	2019	C13	3.27125	3.27125	0.285714	2	1.6544	21.7403	0.20588	0.115588	0.377168	38.5587	1	0	0.882516	1	0.069235	60.8938	0	0	3.3088	0.472686	0.130954	1.02128	0.430334	3.27929
2840	2019	C13	0.433361	0.433361	0	0	0	21.8424	0.449113	0.50561	0.113078	41.4565	1	0	1.50835	0	0.003749	69.9054	0	0	0	0	0.130954	1.02128	0.430334	3.27929
911	2019	C13	0.136829	0.136829	0.111111	1	0	22.3989	0.929262	0.017981	0.12566	23.7021	1	1	4.21329	0	0	42.2	1	1	0	0	0.130954	1.02128	0.430334	3.27929
895	2019	C13	0.824879	0.824879	0	0	0	24.0778	0.402257	0.236681	0.109879	73.1317	1	0	0.657866	0	0.000122	85.0799	0	0	0	0	0.130954	1.02128	0.430334	3.27929
2702	2019	C13	1.10176	1.10176	0	0	4.25	20.9023	0.340776	0.210282	0.070112	18.6704	1	0	0.490767	0	0.088402	0.1161	0	0	0	0	0.130954	1.02128	0.430334	3.27929
600191	2019	C13	0		0.222222	2	0	21.4275	0.066757	0.698225	0.00934	31.4927	1	1	0.0014781	0	0	55.079	0	1	0	0	0.130954	1.02128	0.430334	3.27929
600811	2019	C13	0		0.111111	1	0	24.5653	0.542619	-0.091127	0.075633	16.391	1	0	0.0145306	0	0	50.5985	0	1	0	0	0.130954	1.02128	0.430334	3.27929
300268	2019	C13	0		0	0	0.015	23.1777	0.929262	0.778394	0.036202	29.8999	1	0	0.0137702	1	0.001119	30.0135	0	0	0	0	0.130954	1.02128	0.430334	3.27929
300094	2019	C13	3.88675	3.88675	0.222222	2	1.1748	22.3352	0.543764	-0.021468	0.044446	23.388	1	1	0.201533	0	0.014549	57.3253	0	1	2.3496	0.261067	0.130954	1.02128	0.430334	3.27929
639	2019	C13	1.66123	1.66123	0.222222	2	0	22.8201	0.496239	-0.020194	0.109682	29.6959	1	0	0.0813455	1	2e-06	65.5515	0	1	0	0	0.130954	1.02128	0.430334	3.27929
2852	2019	C13	0.0914708	0.0914708	0.111111	1	8.58531	21.7172	0.249465	0.143379	0.090205	29.707	1	1	0.925155	1	0.333342	29.496	0	1	8.58531	0.953924	0.130954	1.02128	0.430334	3.27929
2515	2019	C13	0		0.166667	1	10.9383	21.0887	0.088128	-0.339769	0.060053	20.3028	1	1	0.549099	0	0.117545	37.2031	0	0	10.9383	1.82305	0.130954	1.02128	0.430334	3.27929
2220	2019	C13	0.450582	0.450582	0.142857	1	0	21.9416	0.800015	-0.527033	0.009827	18.8338	1	0	0.29062	0	0	33.37	0	0	0	0	0.130954	1.02128	0.430334	3.27929
48	2019	C13	0.604914	0.604914	0.181818	2	0	22.5907	0.632612	0.431134	0.231455	41.6499	1	0	0.113024	0	0.000209	73.4908	0	1	0	0	0.130954	1.02128	0.430334	3.27929
600127	2019	C13	0.327236	0.327236	0.428571	3	0	21.3739	0.590087	0.364254	0.072704	22.3362	1	1	1.64317	0	0	26.3915	1	0	0	0	0.130954	1.02128	0.430334	3.27929
300138	2019	C13	5.65714	5.65714	0.166667	1	9.8196	22.2289	0.613701	0.065871	0.021512	19.1839	1	1	0.432406	1	0.228593	3.1117	0	0	9.8196	1.6366	0.130954	1.02128	0.430334	3.27929
2515	2020	C13	0		0.142857	1	0.330708	21.2038	0.178718	1.5232	0.059536	20.3028	0	0	0.0952396	0	0.005754	23.9771	0	0	0.330708	0.047244	0.146637	1.1875	0.530679	4.05733
2891	2020	C13	1.55003	1.55003	0.333333	3	0	21.6407	0.266183	0.300958	0.112059	26.4136	1	1	0.416208	1	3.1e-05	65.7096	0	1	0	0	0.146637	1.1875	0.530679	4.05733
601952	2020	C13	0.557163	0.557163	0	0	0	22.8832	0.229503	0.073776	0.109367	67.8444	1	1	3.4037	0	0	73.7095	1	1	0	0	0.146637	1.1875	0.530679	4.05733
2385	2020	C13	2.49912	2.49912	0.142857	1	1.15504	23.9031	0.457741	0.376161	0.17766	29.8829	1	0	0.638669	0	0.009997	11.3268	0	0	1.15504	0.165006	0.146637	1.1875	0.530679	4.05733
3030	2020	C13	0.800062	0.800062	0.333333	3	3.00454	21.1798	0.371774	0.169352	0.300796	24.0787	1	1	0.695415	1	0.416132	21.3112	0	1	9.01362	1.00151	0.146637	1.1875	0.530679	4.05733
600191	2020	C13	0		0.25	2	0	21.3034	0.055859	-0.527033	0.01535	31.4927	1	1	0.0002424	0	0	57.1128	0	0	0	0	0.146637	1.1875	0.530679	4.05733
300268	2020	C13	0		0	0	0.015	23.1217	0.873122	0.320115	0.015238	46.0769	1	0	0.0260869	1	0.000861	46.08	0	0	0	0	0.146637	1.1875	0.530679	4.05733
2548	2020	C13	1.9272	1.9272	0	0	0.0624	22.5409	0.50325	0.695512	0.187798	36.2778	1	1	0.922504	0	0.003345	44.0519	0	0	0	0	0.146637	1.1875	0.530679	4.05733
505	2020	C13	0.113286	0.113286	0.111111	1	0	22.4629	0.455856	0.174921	0.058711	39.678	1	1	0.285884	0	0.05662	47.05	1	1	0	0	0.146637	1.1875	0.530679	4.05733
2852	2020	C13	0.0932923	0.0932923	0.142857	1	8.58531	21.9639	0.454653	0.284349	0.108482	29.707	1	1	1.18456	1	0.329138	29.0134	0	0	8.58531	1.22647	0.146637	1.1875	0.530679	4.05733
2991	2020	C13	0.568494	0.568494	0.25	2	5.2427	21.2888	0.19284	0.056998	0.084692	56.2426	1	0	1.30416	1	0.624917	17.9926	0	0	10.4854	1.31067	0.146637	1.1875	0.530679	4.05733
603668	2020	C13	2.35455	2.35455	0.222222	2	8.65576	21.9181	0.544389	0.498922	0.104414	25.4763	1	1	0.524061	1	0.266565	12.7539	0	1	17.3115	1.9235	0.146637	1.1875	0.530679	4.05733
2100	2020	C13	0.867505	0.867505	0.25	2	0	23.4788	0.563382	0.603304	0.124	26.4083	1	1	0.306834	0	0	48.7241	1	0	0	0	0.146637	1.1875	0.530679	4.05733
2840	2020	C13	0.250164	0.250164	0	0	0	22.332	0.554085	0.146718	0.11498	41.0572	1	1	1.40925	1	0.001357	64.9699	0	1	0	0	0.146637	1.1875	0.530679	4.05733
603345	2020	C13	1.05557	1.05557	0	0	0.869	22.6829	0.480884	0.322491	0.109936	39.375	1	1	0.586314	0	0.070337	66.7838	0	0	0	0	0.146637	1.1875	0.530679	4.05733
48	2020	C13	0.823479	0.823479	0.181818	2	0	23.0162	0.719174	-0.172244	0.357389	42.8823	1	0	0.0209663	0	0	75.3789	0	1	0	0	0.146637	1.1875	0.530679	4.05733
600811	2020	C13	0.0130278	0.0130278	0.222222	2	0	24.5712	0.544064	0.174843	0.089647	16.391	1	0	0.0301615	0	0	48.5482	0	1	0	0	0.146637	1.1875	0.530679	4.05733
2557	2020	C13	0.685209	0.685209	0.142857	1	0	22.6662	0.397063	0.093452	0.169102	41.6404	1	1	1.29425	1	0	71.0888	0	0	0	0	0.146637	1.1875	0.530679	4.05733
2695	2020	C13	3.06709	3.06709	0.333333	3	1.6544	21.8308	0.18337	0.15091	0.325443	38.6032	1	0	0.955535	1	0.068194	67.9484	0	1	4.9632	0.551467	0.146637	1.1875	0.530679	4.05733
300999	2020	C13	0.0938024	0.0938024	0.222222	2	0	25.4501	0.511693	0.141605	0.130611	73.1317	1	1	0.192737	0	0	90.3366	0	1	0	0	0.146637	1.1875	0.530679	4.05733
600127	2020	C13	0.209433	0.209433	0.428571	3	0	21.6183	0.669677	0.391405	0.155326	21.3362	1	1	1.16456	0	0	21.44	1	0	0	0	0.146637	1.1875	0.530679	4.05733
603363	2020	C13	0.567505	0.567505	0	0	8.81194	23.2097	0.675239	0.989808	0.043807	36.245	1	0	0.259017	1	0.154599	46.9757	0	1	0	0	0.146637	1.1875	0.530679	4.05733
600737	2020	C13	0.19403	0.19403	0	0	0	23.587	0.476468	0.146776	0.055014	50.7298	1	0	0.316152	0	0	64.4165	1	1	0	0	0.146637	1.1875	0.530679	4.05733
911	2020	C13	0.0313802	0.0313802	0.111111	1	0	22.4854	0.929262	-0.031544	0.112202	23.7021	1	1	1.65021	0	0	42.7828	1	1	0	0	0.146637	1.1875	0.530679	4.05733
2746	2020	C13	0.0917103	0.0917103	0.142857	1	0	22.4212	0.149962	-0.097659	0.215574	23.3749	1	1	0.0496782	0	0	12.896	0	0	0	0	0.146637	1.1875	0.530679	4.05733
876	2020	C13	0.243399	0.243399	0	0	0	25.4187	0.530617	0.338507	0.07775	29.4944	1	0	0.162779	1	0.000267	68.433	0	0	0	0	0.146637	1.1875	0.530679	4.05733
702	2020	C13	1.35538	1.35538	0.142857	1	0	20.6456	0.328064	-0.048723	0.066571	25.1346	1	0	0.272602	0	0	32.14	1	0	0	0	0.146637	1.1875	0.530679	4.05733
603536	2020	C13	3.87054	3.87054	0.2	1	3.33464	21.0747	0.52183	0.164834	0.131629	31.3279	1	0	0.309169	1	0.196039	44.7425	0	0	3.33464	0.666928	0.146637	1.1875	0.530679	4.05733
2330	2020	C13	0.0847073	0.0847073	0.111111	1	0.048297	21.423	0.32442	0.398062	0.06396	30.8813	1	0	0.548697	0	0.000962	69.3126	0	1	0.048297	0.0053663	0.146637	1.1875	0.530679	4.05733
529	2020	C13	0.268634	0.268634	0.222222	2	0	22.0399	0.452043	0.124329	0.606795	51.5031	1	1	0.843934	0	0	57.4365	1	1	0	0	0.146637	1.1875	0.530679	4.05733
895	2020	C13	0.763387	0.763387	0	0	0	24.2701	0.30461	0.224722	0.23427	70.3309	1	0	0.500749	0	0.000117	82.8456	0	0	0	0	0.146637	1.1875	0.530679	4.05733
639	2020	C13	1.78301	1.78301	0.222222	2	0.0001764	22.7676	0.444163	0.009197	0.036917	29.6959	1	0	0.0868553	0	2e-06	65.4824	0	1	0.0003528	3.92e-05	0.146637	1.1875	0.530679	4.05733
300138	2020	C13	5.65543	5.65543	0.166667	1	9.8196	22.2611	0.557515	0.198363	0.090876	18.8725	1	1	0.971762	1	0.224883	12.094	0	0	9.8196	1.6366	0.146637	1.1875	0.530679	4.05733
603336	2020	C13	0		0.285714	2	16.2053	21.1357	0.289427	0.131554	0.083681	48.0295	1	1	0.0642758	1	0.481021	3.2342	0	0	32.4106	4.63009	0.146637	1.1875	0.530679	4.05733
3000	2020	C13	1.09468	1.09468	0.285714	2	12.4426	20.719	0.128188	0.015969	0.441341	31.1058	1	0	4.21329	1	0.372429	18.4216	0	0	24.8853	3.55504	0.146637	1.1875	0.530679	4.05733
603517	2020	C13	0.216215	0.216215	0	0	0	22.502	0.157366	0.020131	0.182771	34.7909	1	1	0.626085	1	0	77.6187	0	0	0	0	0.146637	1.1875	0.530679	4.05733
600275	2020	C13	0		0	0	0	19.7769	0.664544	-0.379516	0.216836	17.3886	1	1	0.0092221	0	0	31.24	0	0	0	0	0.146637	1.1875	0.530679	4.05733
603609	2020	C13	0.350947	0.350947	0.333333	3	8.19296	23.1783	0.321539	0.338662	0.10185	16.2191	1	1	0.277867	0	0.219566	18.2791	0	1	24.5789	2.73098	0.146637	1.1875	0.530679	4.05733
2311	2020	C13	0.813602	0.813602	0.142857	1	0	24.0384	0.45658	0.266973	0.073052	53.9118	1	1	0.370228	1	0.001244	79.5976	0	0	0	0	0.146637	1.1875	0.530679	4.05733
300673	2020	C13	1.95344	1.95344	0.142857	1	5.31	21.4209	0.189099	0.328807	0.234852	31.2782	1	1	0.47316	1	0.35169	9.7369	0	0	5.31	0.758571	0.146637	1.1875	0.530679	4.05733
605077	2020	C13	4.92809	4.92809	0.222222	2	1.85275	21.0807	0.342845	-0.126553	0.044071	15.8953	1	1	1.75879	1	0.264714	21.42	0	1	3.7055	0.411723	0.146637	1.1875	0.530679	4.05733
600438	2020	C13	2.34237	2.34237	0	0	0.050045	24.8861	0.509059	0.176944	0.093165	44.3941	1	1	0.472437	0	0.000588	68.6529	0	1	0	0	0.146637	1.1875	0.530679	4.05733
300175	2020	C13	1.62598	1.62598	0	0	0	20.7241	0.317075	-0.474469	0.027783	12.7343	1	0	0.181458	0	0	14.7517	0	0	0	0	0.146637	1.1875	0.530679	4.05733
2702	2020	C13	1.11111	1.11111	0	0	4.25	21.0255	0.378286	0.159234	0.075115	18.6704	1	0	0.482546	0	0.088402	2.9346	0	0	0	0	0.146637	1.1875	0.530679	4.05733
2582	2020	C13	1.13271	1.13271	0.375	3	12.9289	22.5501	0.117402	-0.496512	0.067509	25.0714	1	1	1.12322	1	0.267366	13.5176	0	0	38.7868	4.84835	0.146637	1.1875	0.530679	4.05733
2286	2020	C13	3.09844	3.09844	0	0	0	21.6848	0.38856	0.138163	0.093684	13.0534	1	1	0.55915	0	0	23.3685	0	0	0	0	0.146637	1.1875	0.530679	4.05733
600251	2020	C13	0.0978336	0.0978336	0.111111	1	0.027	22.5813	0.545409	-0.1497	0.09939	40.8914	0	0	0.48199	0	0.00107	51.2507	1	1	0.027	0.003	0.146637	1.1875	0.530679	4.05733
2567	2020	C13	1.11275	1.11275	0.111111	1	0.00021	23.0535	0.429925	0.206664	0.098918	14.3635	1	0	0.29385	0	0.000278	34.6952	0	1	0.00021	2.33e-05	0.146637	1.1875	0.530679	4.05733
639	2021	C13	1.65797	1.65797	0.125	1	0.0001764	22.7663	0.422144	0.099497	0.036771	29.6959	1	0	0.0071145	0	2e-06	65.2751	0	0	0.0001764	2.21e-05	0.153815	1.2037	0.498575	3.57913
2515	2021	C13	0.883494	0.883494	0.142857	1	8.79872	21.0573	0.05075	-0.287879	0.107961	20.3028	1	1	0.325122	0	0.095692	3.5007	0	0	8.79872	1.25696	0.153815	1.2037	0.498575	3.57913
601952	2021	C13	0.613623	0.613623	0	0	0	23.3694	0.55912	0.234272	0.062747	67.8444	1	1	2.20832	0	0	72.4251	1	1	0	0	0.153815	1.2037	0.498575	3.57913
2695	2021	C13	2.78631	2.78631	0.333333	3	1.6544	21.8288	0.213268	-0.040076	0.265808	38.63	1	0	0.94118	1	0.068241	58.8151	0	1	4.9632	0.551467	0.153815	1.2037	0.498575	3.57913
2852	2021	C13	0.105771	0.105771	0	0	8.17855	22.1397	0.405756	0.030668	0.093068	22.7815	1	1	0.528111	1	0.228093	33.5805	0	0	0	0	0.153815	1.2037	0.498575	3.57913
301116	2021	C13	0.132627	0.132627	0.222222	2	0	22.1042	0.615117	0.140516	0.099787	70.1085	1	1	0.376189	1	0	90.3366	0	1	0	0	0.153815	1.2037	0.498575	3.57913
603517	2021	C13	0.573135	0.573135	0	0	0	22.7249	0.227639	0.241191	0.14385	33.856	1	1	0.617867	1	0	73.3972	0	0	0	0	0.153815	1.2037	0.498575	3.57913
603536	2021	C13	2.85695	2.85695	0.2	1	3.63464	21.0954	0.583863	0.171505	0.09435	30.7928	1	0	0.476201	1	0.20956	34.6	0	0	3.63464	0.726928	0.153815	1.2037	0.498575	3.57913
505	2021	C13	0.102439	0.102439	0.111111	1	0	22.5228	0.452229	0.345622	0.083837	39.678	1	1	0.243266	0	0.05662	47.0968	1	1	0	0	0.153815	1.2037	0.498575	3.57913
605089	2021	C13	0.294258	0.294258	0.2	1	5.475	20.9258	0.05075	0.22841	0.459294	54.75	1	0	0.58767	1	0.6225	11.4161	0	0	5.475	1.095	0.153815	1.2037	0.498575	3.57913
600811	2021	C13	0.0376336	0.0376336	0.222222	2	0	24.5143	0.558716	-0.018015	0.080423	16.391	1	0	0.0168985	1	0	44.418	0	1	0	0	0.153815	1.2037	0.498575	3.57913
300094	2021	C13	3.63978	3.63978	0.111111	1	1.79386	22.3562	0.57104	-0.004436	0.015114	17.3082	1	1	0.46913	1	0.046551	34.4237	0	1	1.79386	0.199318	0.153815	1.2037	0.498575	3.57913
2557	2021	C13	0.753305	0.753305	0.285714	2	0	22.8117	0.405847	0.131534	0.212126	41.9279	1	1	1.3781	1	0	81.5289	0	0	0	0	0.153815	1.2037	0.498575	3.57913
300673	2021	C13	1.78266	1.78266	0.285714	2	7.965	21.7723	0.371433	-0.051465	0.360355	31.4311	1	1	0.0872312	1	0.352664	6.1541	0	0	15.93	2.27571	0.153815	1.2037	0.498575	3.57913
702	2021	C13	0.788985	0.788985	0.142857	1	0	20.6191	0.691089	0.340046	0.110151	25.1346	1	0	0.311044	0	0	30.8513	1	0	0	0	0.153815	1.2037	0.498575	3.57913
2702	2021	C13	1.13416	1.13416	0	0	4.25	21.1206	0.463409	-0.034534	0.060424	18.6704	1	0	0.487415	0	0.088402	0.1161	0	0	0	0	0.153815	1.2037	0.498575	3.57913
48	2021	C13	1.07496	1.07496	0.181818	2	0	23.4201	0.827464	-0.208775	0.236993	43.038	1	0	0.034534	0	0	76.2107	0	1	0	0	0.153815	1.2037	0.498575	3.57913
2385	2021	C13	2.13091	2.13091	0	0	0.513	24.0152	0.527563	0.373204	0.21293	24.9587	1	1	0.486911	0	0.005766	15.5353	0	1	0	0	0.153815	1.2037	0.498575	3.57913
300138	2021	C13	1.94505	1.94505	0.166667	1	9.8196	22.5075	0.53261	0.245513	0.127406	18.4311	1	1	0.685974	1	0.21662	14.2377	0	0	9.8196	1.6366	0.153815	1.2037	0.498575	3.57913
2891	2021	C13	1.43285	1.43285	0.333333	3	0	21.8269	0.354665	0.290582	0.116078	26.4136	1	1	0.259346	1	2.3e-05	64.4384	0	1	0	0	0.153815	1.2037	0.498575	3.57913
603345	2021	C13	0.946822	0.946822	0	0	0.8474	22.8948	0.413577	0.331235	0.116813	38.1266	1	1	0.720359	0	0.066917	66.0753	0	0	0	0	0.153815	1.2037	0.498575	3.57913
603336	2021	C13	0		0.285714	2	20.2647	21.1901	0.31392	0.010606	0.013172	46.1948	1	1	0.0790216	1	0.462674	1.2606	0	0	40.5295	5.78992	0.153815	1.2037	0.498575	3.57913
3030	2021	C13	0.742506	0.742506	0.333333	3	3.00454	21.25	0.3999	0.09144	0.274144	24.0787	1	1	0.292898	1	0.416132	21.5265	0	1	9.01362	1.00151	0.153815	1.2037	0.498575	3.57913
605077	2021	C13	5.2841	5.2841	0.222222	2	2.59385	21.8232	0.1896	0.207906	0.096786	15.8953	1	1	0.564688	1	0.264714	14.4699	0	1	5.18771	0.576412	0.153815	1.2037	0.498575	3.57913
2286	2021	C13	3.63884	3.63884	0	0	0.0099	21.8315	0.401375	0.345764	0.134332	12.7109	1	1	0.434241	0	0.000766	25.3548	0	0	0	0	0.153815	1.2037	0.498575	3.57913
2330	2021	C13	0.26959	0.26959	0.111111	1	0.048297	21.544	0.381576	-0.045871	0.040095	30.7408	1	0	0.325522	0	0.001402	69.4102	0	1	0.048297	0.0053663	0.153815	1.2037	0.498575	3.57913
1313	2021	C13	2.84671	2.84671	0	0	0	22.0251	0.39256	0.150821	0.264714	37.8017	1	1	0.313849	1	0	90.3366	0	0	0	0	0.153815	1.2037	0.498575	3.57913
300268	2021	C13	0		0	0	0.00125	23.1481	0.907209	0.015958	0.015832	46.0769	1	0	0.0215266	0	7.2e-05	53.86	0	0	0	0	0.153815	1.2037	0.498575	3.57913
529	2021	C13	0.309092	0.309092	0.25	2	0	22.2731	0.486451	0.071595	0.579709	51.5031	1	1	0.981466	0	0	58.29	1	0	0	0	0.153815	1.2037	0.498575	3.57913
300999	2021	C13	0.112975	0.112975	0.222222	2	0	25.4501	0.560393	0.160596	0.060665	73.1317	1	1	0.12031	0	0	90.3366	0	1	0	0	0.153815	1.2037	0.498575	3.57913
895	2021	C13	1.08855	1.08855	0	0	0	24.249	0.318673	-0.097213	0.222904	70.3309	1	1	1.19805	0	0.000117	81.1711	0	0	0	0	0.153815	1.2037	0.498575	3.57913
600275	2021	C13	0		0	0	0	19.7769	0.920309	2.2535	0.296059	17.3886	1	1	0.0018749	0	0	30.55	0	0	0	0	0.153815	1.2037	0.498575	3.57913
911	2021	C13	0.419608	0.419608	0	0	0	22.7161	0.911726	-0.088536	0.208721	38.2326	1	0	1.40936	0	0	53.7025	1	0	0	0	0.153815	1.2037	0.498575	3.57913
2100	2021	C13	0.907562	0.907562	0.25	2	0	23.5673	0.54708	0.313472	0.192716	20.9719	1	1	0.20624	0	0	52.9547	1	0	0	0	0.153815	1.2037	0.498575	3.57913
600127	2021	C13	0.194256	0.194256	0.333333	2	0	21.477	0.6356	0.173283	0.059984	21.3362	1	1	1.20857	1	0	21.4144	1	0	0	0	0.153815	1.2037	0.498575	3.57913
876	2021	C13	0.231179	0.231179	0	0	0	25.4501	0.649829	0.14966	0.10768	29.4982	1	0	0.186494	1	0.000194	68.4619	0	0	0	0	0.153815	1.2037	0.498575	3.57913
2567	2021	C13	1.21173	1.21173	0.111111	1	0.00471	23.4005	0.578772	0.174386	0.090052	11.6607	1	0	0.364295	0	0.000328	42.4083	0	1	0.00471	0.0005233	0.153815	1.2037	0.498575	3.57913
2746	2021	C13	0.0726252	0.0726252	0.142857	1	0	22.4745	0.210523	0.038721	0.087689	23.3749	1	1	0.0756439	0	0	11.4764	0	0	0	0	0.153815	1.2037	0.498575	3.57913
603668	2021	C13	1.83864	1.83864	0.111111	1	8.65576	22.3606	0.568032	0.48876	0.083137	19.8452	1	1	0.228005	1	0.199187	29.4036	0	1	8.65576	0.961751	0.153815	1.2037	0.498575	3.57913
2311	2021	C13	0.75931	0.75931	0.285714	2	0	24.297	0.553043	0.425614	0.047158	54.0362	1	1	0.254909	1	0.001065	80.6032	0	0	0	0	0.153815	1.2037	0.498575	3.57913
300175	2021	C13	0		0.285714	2	0	20.4908	0.339871	-0.17137	0.010506	12.7343	1	0	0.0435739	1	0	11.21	0	0	0	0	0.153815	1.2037	0.498575	3.57913
600438	2021	C13	3.20651	3.20651	0	0	0.050045	25.2034	0.52797	0.436441	0.032896	43.8521	1	1	0.407365	0	0.000552	66.4302	0	0	0	0	0.153815	1.2037	0.498575	3.57913
2582	2021	C13	2.66857	2.66857	0.428571	3	12.9289	22.4291	0.194011	-0.527033	0.096613	28.2922	1	1	0.700265	1	0.301994	8.644	0	0	38.7868	5.54097	0.153815	1.2037	0.498575	3.57913
603363	2021	C13	0.631311	0.631311	0	0	8.81194	23.5624	0.871759	0.566198	0.025962	35.6945	1	0	0.199169	1	0.141591	50.5236	0	1	0	0	0.153815	1.2037	0.498575	3.57913
2840	2021	C13	0.269388	0.269388	0	0	0	22.6885	0.703679	-0.055918	0.059242	40.3297	1	1	0.693229	1	0.001333	64.6751	0	0	0	0	0.153815	1.2037	0.498575	3.57913
600191	2021	C13	0		0.25	2	0	21.2863	0.05075	0.093038	0.042803	31.4927	1	1	0.0002424	0	0	54.32	0	0	0	0	0.153815	1.2037	0.498575	3.57913
3000	2021	C13	2.16601	2.16601	0.285714	2	12.4426	20.7963	0.172614	0.222115	0.431863	30.8597	1	1	1.79243	1	0.372086	19.4775	0	0	24.8853	3.55504	0.153815	1.2037	0.498575	3.57913
600965	2021	C13	1.29586	1.29586	0.333333	2	0	21.7057	0.194061	0.167694	0.374993	35.5072	1	0	0.137287	1	0	45.848	0	0	0	0	0.153815	1.2037	0.498575	3.57913
600737	2021	C13	0.100358	0.100358	0	0	0	23.6539	0.456634	0.190794	0.088223	50.7298	1	0	0.284048	0	0	60.3274	1	1	0	0	0.153815	1.2037	0.498575	3.57913
603609	2021	C13	0.330385	0.330385	0.333333	3	0	23.286	0.420838	0.237275	0.092377	16.2208	1	1	0.31038	0	0.141456	19.8005	0	1	0	0	0.153815	1.2037	0.498575	3.57913
600251	2021	C13	0.168565	0.168565	0.111111	1	0.018	22.6868	0.558516	0.566154	0.128272	41.0625	0	0	0.489362	0	0.000512	46.9077	1	1	0.018	0.002	0.153815	1.2037	0.498575	3.57913
2548	2021	C13	1.33792	1.33792	0	0	0.050115	22.4904	0.657477	0.196056	0.12736	36.2948	1	1	0.541398	0	0.002443	44.016	0	0	0	0	0.153815	1.2037	0.498575	3.57913
605567	2021	C13	0.185881	0.185881	0.222222	2	0	21.1903	0.316509	0.091461	0.261704	27.0225	1	1	0.255742	0	0	63.474	0	1	0	0	0.153815	1.2037	0.498575	3.57913
2991	2021	C13	1.17076	1.17076	0.333333	3	5.2427	21.3232	0.207121	0.10376	0.062006	56.2426	1	0	1.11928	1	0.624917	14.9811	0	1	15.7281	1.74757	0.153815	1.2037	0.498575	3.57913
600872	2011	C14	2.56155	2.56155	0.111111	1	0	21.8961	0.366159	0.357991	0.136673	10.7233	1	0	0.155637	0	0	16.1315	1	1	0	0	0.15149	1.42308	0.105454	0.958644
2650	2011	C14	0		0.111111	1	3.26839	21.4578	0.223189	0.223339	0.624798	40.0538	1	1	1.41215	1	0.214118	70.4616	0	1	3.26839	0.363155	0.15149	1.42308	0.105454	0.958644
2216	2011	C14	1.2434	1.2434	0.111111	1	1.978	21.7437	0.421859	0.365548	0.280127	13.6878	1	0	1.28526	0	0.098381	41.9252	0	1	1.978	0.219778	0.15149	1.42308	0.105454	0.958644
2570	2011	C14	3.45485	3.45485	0	0	0	22.1794	0.257418	0.173396	0.467196	38.6629	0	0	1.51812	0	0.000276	70.1712	0	1	0	0	0.15149	1.42308	0.105454	0.958644
600073	2011	C14	0		0	0	0	22.1701	0.537981	1.60183	0.185812	36.2676	1	1	0.290705	0	0	68.4837	1	1	0	0	0.15149	1.42308	0.105454	0.958644
600429	2011	C14	0.456695	0.456695	0.111111	1	0	21.9636	0.485934	0.193594	0.156589	41.3322	1	0	0.844386	0	0	72.6002	1	1	0	0	0.15149	1.42308	0.105454	0.958644
2495	2011	C14	3.00159	3.00159	0.111111	1	1.90951	20.8117	0.05075	0.052689	0.323862	21.6384	1	0	0.0887887	0	0.206946	7.4163	0	1	1.90951	0.212168	0.15149	1.42308	0.105454	0.958644
600186	2011	C14	0		0.181818	2	0	21.8046	0.71027	0.023904	0.00934	11.9051	1	0	1.46687	0	1.5e-05	34.8691	1	1	0	0	0.15149	1.42308	0.105454	0.958644
600298	2011	C14	0		0.181818	2	0	22.1167	0.350204	0.192673	0.11906	39.3656	1	0	2.31886	0	0	75.9851	1	1	0	0	0.15149	1.42308	0.105454	0.958644
600882	2011	C14	0.24	0.24	0.111111	1	0.0011732	21.0116	0.929262	-0.120725	0.037854	30.5375	1	1	0.959704	0	5.5e-05	33.371	1	1	0.0011732	0.0001304	0.15149	1.42308	0.105454	0.958644
600873	2011	C14	0		0.222222	2	7.13163	23.3509	0.628326	0.36912	0.119406	31.5372	0	0	0.062135	0	0.054809	28.7867	0	1	14.2633	1.58481	0.15149	1.42308	0.105454	0.958644
600784	2011	C14	0		0.333333	4	0	21.9639	0.730369	0.325397	0.142536	14.5246	1	1	0.0216911	1	3.1e-05	20.058	1	1	0	0	0.15149	1.42308	0.105454	0.958644
716	2011	C14	0.0026286	0.0026286	0.222222	2	0	20.5289	0.653428	0.378987	0.050252	22.7003	1	1	0.77508	1	1.6e-05	38.5151	0	1	0	0	0.15149	1.42308	0.105454	0.958644
2329	2011	C14	0		0	0	0.0075	20.816	0.199234	0.392711	0.220319	42.5047	0	0	1.5578	0	0.006551	5.057	0	0	0	0	0.15149	1.42308	0.105454	0.958644
600419	2011	C14	0.0707976	0.0707976	0.25	2	0	19.7769	0.518945	0.168002	0.092174	41.9042	1	1	4.21329	1	0	45.57	1	0	0	0	0.15149	1.42308	0.105454	0.958644
2507	2011	C14	0.506074	0.506074	0.1	1	0.063467	20.7966	0.182241	0.292869	0.45702	35.5695	1	0	0.242745	0	0.019232	69.3444	1	1	0.063467	0.0063467	0.15149	1.42308	0.105454	0.958644
2053	2011	C14	0.0280085	0.0280085	0.111111	1	0	21.7449	0.61486	0.021821	0.098702	40.5859	1	0	0.0503995	0	0	53.7753	1	1	0	0	0.15149	1.42308	0.105454	0.958644
600887	2011	C14	0		0.272727	3	0.868643	23.7155	0.683611	0.262477	0.162747	10.1832	1	0	1.8578	1	0.012564	69.2585	0	1	2.60593	0.236902	0.15149	1.42308	0.105454	0.958644
2597	2011	C14	0		0.222222	2	0.009362	21.6377	0.264064	0.405498	0.186641	58.6067	1	0	0.27053	0	0.003445	73.9101	0	1	0.018724	0.0020804	0.15149	1.42308	0.105454	0.958644
600305	2011	C14	0		0	0	0	21.913	0.860814	-0.114124	0.112261	51.9407	1	1	0.243387	0	0	65.2791	1	1	0	0	0.15149	1.42308	0.105454	0.958644
2481	2011	C14	5.47361	5.47361	0.222222	2	0	20.8954	0.32464	0.606373	0.182554	38.5333	1	0	0.185763	0	0	78.8969	1	1	0	0	0.15149	1.42308	0.105454	0.958644
600381	2011	C14	0		0.222222	2	0	22.0934	0.411077	2.2535	0.417097	31.2553	0	0	0.0723493	0	0	56.5935	0	1	0	0	0.15149	1.42308	0.105454	0.958644
600597	2011	C14	0		0	0	0.0376172	22.7212	0.615566	0.231576	0.151096	35.0268	1	0	0.604648	0	0.001757	75.9432	1	0	0	0	0.15149	1.42308	0.105454	0.958644
300146	2011	C14	3.52294	3.52294	0.285714	2	0.405334	21.362	0.07288	0.901185	0.624798	57.4943	1	0	0.192517	0	0.097474	11.0949	0	0	0.810667	0.11581	0.15149	1.42308	0.105454	0.958644
600866	2011	C14	0		0.222222	2	0.002808	21.9536	0.47342	-0.2279	0.143166	17.5179	1	0	1.37683	0	0.000233	28.9347	1	1	0.005616	0.000624	0.15149	1.42308	0.105454	0.958644
2626	2011	C14	4.97547	4.97547	0.222222	2	0	21.0847	0.148999	0.077746	0.552262	35.0018	1	0	0.109446	1	0.011487	77.0886	0	1	0	0	0.15149	1.42308	0.105454	0.958644
2597	2012	C14	0		0.111111	1	0.0149792	21.6675	0.251668	0.21782	0.181031	58.789	1	0	0.386327	0	0.002713	75.8335	0	1	0.0149792	0.0016644	0.157201	1.46154	0.143154	1.22949
600887	2012	C14	0.0959794	0.0959794	0.363636	4	0.868643	23.7097	0.620246	0.121206	0.085283	10.1832	1	0	2.18694	1	0.012564	65.3756	0	1	3.47457	0.31587	0.157201	1.46154	0.143154	1.22949
300146	2012	C14	2.8608	2.8608	0.285714	2	0.690667	21.4675	0.084388	0.621202	0.561193	57.4943	1	0	0.236776	0	0.081696	13.7457	0	0	1.38133	0.197333	0.157201	1.46154	0.143154	1.22949
716	2012	C14	0.0328465	0.0328465	0.222222	2	0	20.6759	0.636328	0.103081	0.048911	22.7003	1	1	1.33802	1	1.2e-05	41.8445	0	1	0	0	0.157201	1.46154	0.143154	1.22949
2481	2012	C14	5.90723	5.90723	0.222222	2	0	21.0867	0.381404	-0.018045	0.183408	38.5333	1	0	1.39155	0	0	69.6219	1	1	0	0	0.157201	1.46154	0.143154	1.22949
600298	2012	C14	4.35207	4.35207	0.181818	2	0	22.4182	0.476868	0.082959	0.075024	39.3656	1	0	1.08875	0	0	61.1546	1	1	0	0	0.157201	1.46154	0.143154	1.22949
2570	2012	C14	2.794	2.794	0	0	0	22.2425	0.256609	0.132786	0.482901	40.0089	0	1	0.533207	0	0.000276	70.7283	0	1	0	0	0.157201	1.46154	0.143154	1.22949
600866	2012	C14	4.97689	4.97689	0.222222	2	0	21.927	0.509532	0.026444	0.057274	17.5179	1	0	1.17122	0	0.000182	25.6903	1	1	0	0	0.157201	1.46154	0.143154	1.22949
600073	2012	C14	1.33828	1.33828	0.111111	1	0	22.3828	0.606852	0.369399	0.16812	36.2676	1	1	0.480971	0	0	68.2475	1	1	0	0	0.157201	1.46154	0.143154	1.22949
600882	2012	C14	1.58321	1.58321	0.111111	1	0	21.3407	0.293527	0.928921	0.065363	13.7134	1	0	0.233817	0	0	60.616	0	1	0	0	0.157201	1.46154	0.143154	1.22949
2507	2012	C14	0.520137	0.520137	0.2	2	0.0476002	20.8393	0.152082	0.01135	0.443089	35.5695	1	0	0.379139	0	0.011611	74.3791	1	1	0.0952004	0.00952	0.157201	1.46154	0.143154	1.22949
2650	2012	C14	0.106892	0.106892	0.222222	2	3.92207	21.3475	0.089799	-0.015597	0.436658	40.0538	1	1	0.742733	1	0.316589	76.1428	0	1	7.84414	0.871571	0.157201	1.46154	0.143154	1.22949
2661	2012	C14	3.05315	3.05315	0.1	1	0.051	20.5626	0.216681	0.189521	0.108268	61.3866	1	1	1.23683	0	0.016972	70.9641	0	1	0.051	0.0051	0.157201	1.46154	0.143154	1.22949
600872	2012	C14	3.09784	3.09784	0.111111	1	0	21.9746	0.373534	0.010909	0.101449	10.7233	1	0	0.207448	0	0	17.3584	1	1	0	0	0.157201	1.46154	0.143154	1.22949
600784	2012	C14	0		0.272727	3	0	22.2247	0.754929	-0.195292	0.135636	14.5246	1	1	0.114147	1	2.1e-05	24.3605	1	1	0	0	0.157201	1.46154	0.143154	1.22949
600429	2012	C14	0.296625	0.296625	0	0	0	22.0168	0.463177	0.157223	0.11187	41.3322	1	0	0.688209	0	0	68.2345	1	1	0	0	0.157201	1.46154	0.143154	1.22949
600873	2012	C14	0		0.25	2	7.13163	23.5622	0.679425	0.08789	0.033931	31.5372	0	0	0.174313	0	0.054809	24.3087	0	0	14.2633	1.78291	0.157201	1.46154	0.143154	1.22949
600597	2012	C14	0.258142	0.258142	0	0	0.0376172	22.9575	0.526232	0.16849	0.250488	29.999	1	0	0.712471	0	0.001505	81.8059	1	0	0	0	0.157201	1.46154	0.143154	1.22949
2329	2012	C14	1.93182	1.93182	0	0	0	20.9828	0.301032	0.317649	0.193813	42.5047	1	0	1.6737	0	0.006201	0.8928	0	0	0	0	0.157201	1.46154	0.143154	1.22949
2216	2012	C14	1.46	1.46	0.111111	1	1.978	21.8625	0.44956	0.020594	0.252657	13.6893	1	0	1.16841	0	0.098381	40.4911	0	1	1.978	0.219778	0.157201	1.46154	0.143154	1.22949
2626	2012	C14	5.09672	5.09672	0.222222	2	0	21.0233	0.059838	0.16962	0.476057	35.0018	1	0	0.536609	1	0.008709	67.9124	0	1	0	0	0.157201	1.46154	0.143154	1.22949
600419	2012	C14	1.50836	1.50836	0.222222	2	0	19.7769	0.543735	-0.527033	0.057765	41.9042	1	1	2.04387	1	0	45.95	1	1	0	0	0.157201	1.46154	0.143154	1.22949
600186	2012	C14	0.0820268	0.0820268	0.1	1	0	21.7579	0.682943	-0.079477	0.017235	11.9051	1	0	1.26611	0	1.5e-05	29.4554	1	1	0	0	0.157201	1.46154	0.143154	1.22949
2053	2012	C14	0.0291641	0.0291641	0.111111	1	0	21.9108	0.727694	-0.09782	0.063732	40.5859	1	1	0.0586772	0	0	48.7903	1	1	0	0	0.157201	1.46154	0.143154	1.22949
2495	2012	C14	3.20693	3.20693	0.111111	1	2.86427	20.8179	0.05075	-0.037587	0.316394	21.4623	1	0	0.0027291	0	0.205261	4.2867	0	1	2.86427	0.318252	0.157201	1.46154	0.143154	1.22949
600381	2012	C14	0		0.222222	2	0	21.8668	0.929262	1.01044	0.122484	27.445	0	0	0.409145	0	0	40.55	0	1	0	0	0.157201	1.46154	0.143154	1.22949
2507	2013	C14	0.508593	0.508593	0.2	2	0.0357001	20.9846	0.200231	0.187408	0.393268	40.4516	1	0	0.886898	0	0.008817	81.0125	1	1	0.0714002	0.00714	0.173576	1.62069	0.363798	3.35438
600305	2013	C14	2.53022	2.53022	0.111111	1	0	21.6224	0.758304	-0.03114	0.152746	51.9407	1	1	0.209243	0	0	72.9431	1	1	0	0	0.173576	1.62069	0.363798	3.35438
600429	2013	C14	0.300082	0.300082	0	0	0	21.9808	0.52508	0.066077	0.070108	36.9255	1	1	0.513192	0	0	67.5671	1	1	0	0	0.173576	1.62069	0.363798	3.35438
2570	2013	C14	0.809021	0.809021	0	0	0.00033	22.351	0.231545	0.142438	0.061969	40.1581	1	1	1.68355	0	0.000281	63.4035	0	1	0	0	0.173576	1.62069	0.363798	3.35438
716	2013	C14	0		0.111111	1	1.1	21.1011	0.425959	1.03523	0.167065	33.2138	1	1	0.716883	1	0.044715	51.2869	0	1	1.1	0.122222	0.173576	1.62069	0.363798	3.35438
600186	2013	C14	0.103477	0.103477	0.363636	4	0	21.719	0.801471	-0.151881	0.014745	11.9051	1	0	0.872473	0	0	28.61	1	1	0	0	0.173576	1.62069	0.363798	3.35438
2597	2013	C14	2.01659	2.01659	0.111111	1	0.0194729	21.8404	0.336871	0.069919	0.168257	58.9576	1	0	0.803186	0	0.002349	70.2838	0	1	0.0194729	0.0021637	0.173576	1.62069	0.363798	3.35438
2626	2013	C14	5.96613	5.96613	0.222222	2	0	21.0664	0.065468	-0.008606	0.250441	35.0018	1	0	0.645105	1	0	70.7686	0	1	0	0	0.173576	1.62069	0.363798	3.35438
600882	2013	C14	2.00788	2.00788	0.111111	1	0	21.2969	0.176905	-0.250689	0.046439	13.7134	1	0	0.248916	0	0	59.5915	1	1	0	0	0.173576	1.62069	0.363798	3.35438
2495	2013	C14	3.6554	3.6554	0.111111	1	2.86427	20.8288	0.05075	0.005298	0.28361	21.5366	1	0	0.0269964	0	0.205971	0.1161	0	1	2.86427	0.318252	0.173576	1.62069	0.363798	3.35438
600872	2013	C14	2.94664	2.94664	0.111111	1	0	22.0306	0.354778	0.321405	0.09613	10.7233	1	0	0.141878	0	0	50.7331	1	1	0	0	0.173576	1.62069	0.363798	3.35438
2661	2013	C14	3.02261	3.02261	0.222222	2	0.051	20.7131	0.27608	0.22203	0.071116	61.3866	1	1	0.799679	0	0.012759	63.8954	0	1	0.102	0.0113333	0.173576	1.62069	0.363798	3.35438
600887	2013	C14	0.117618	0.117618	0.363636	4	6.29628	24.2161	0.50383	0.137844	0.2476	9.3091	1	0	1.20783	1	0.062968	57.1547	0	1	25.1851	2.28956	0.173576	1.62069	0.363798	3.35438
300146	2013	C14	3.97648	3.97648	0.285714	2	0.836001	21.6215	0.090639	0.389569	0.613026	57.4943	1	0	0.255501	0	0.067989	22.4009	0	0	1.672	0.238857	0.173576	1.62069	0.363798	3.35438
600419	2013	C14	0.0786095	0.0786095	0.222222	2	0	19.9403	0.385063	-0.456392	0.17212	44.1515	1	0	1.64671	0	0	47.97	1	1	0	0	0.173576	1.62069	0.363798	3.35438
600597	2013	C14	0.275356	0.275356	0	0	0.0343544	23.1715	0.565719	0.182637	0.224789	29.9306	1	1	0.595701	0	0.001446	80.5551	1	0	0	0	0.173576	1.62069	0.363798	3.35438
600298	2013	C14	4.76882	4.76882	0.181818	2	0	22.57	0.537558	0.149509	0.020286	39.3656	1	1	0.500209	1	0	57.8233	1	1	0	0	0.173576	1.62069	0.363798	3.35438
600381	2013	C14	0		0.25	2	0	21.1214	0.929262	-0.527033	0.251142	23.4652	0	0	0.0335798	0	0	24.152	0	0	0	0	0.173576	1.62069	0.363798	3.35438
600784	2013	C14	0		0.25	3	0	22.4663	0.792249	0.27152	0.14122	14.5246	1	1	0.0527464	1	2.1e-05	19.1332	1	1	0	0	0.173576	1.62069	0.363798	3.35438
600866	2013	C14	3.9728	3.9728	0.222222	2	0	21.6802	0.437189	-0.17265	0.071467	17.5179	1	0	3.02631	0	4e-06	24.335	1	1	0	0	0.173576	1.62069	0.363798	3.35438
2053	2013	C14	0.0283648	0.0283648	0.111111	1	0	21.9855	0.735282	0.243128	0.071929	40.5859	1	1	0.100559	0	0	48.0538	1	1	0	0	0.173576	1.62069	0.363798	3.35438
600873	2013	C14	0		0.25	2	7.13163	23.6525	0.571055	0.041596	0.02977	27.4788	0	0	0.171373	0	0.047755	23.8619	0	0	14.2633	1.78291	0.173576	1.62069	0.363798	3.35438
600073	2013	C14	0.702462	0.702462	0.111111	1	0	22.4387	0.594477	0.321461	0.189802	36.2676	1	1	0.693175	0	0	61.5057	1	1	0	0	0.173576	1.62069	0.363798	3.35438
2650	2013	C14	0.150091	0.150091	0.333333	3	4.70648	21.4749	0.176693	0.012954	0.180207	40.0538	1	1	0.953974	1	0.31237	67.4114	0	1	14.1195	1.56883	0.173576	1.62069	0.363798	3.35438
2329	2013	C14	1.26184	1.26184	0	0	0	20.9591	0.283654	0.313484	0.116724	42.5047	1	0	1.299	0	0.004799	0.5245	0	0	0	0	0.173576	1.62069	0.363798	3.35438
2481	2013	C14	5.11638	5.11638	0.222222	2	0	21.2861	0.431337	0.273789	0.077977	38.5333	1	0	0.280951	0	0	71.0449	1	1	0	0	0.173576	1.62069	0.363798	3.35438
2719	2013	C14	0.271018	0.271018	0	0	0	19.9965	0.332684	-0.038549	0.277971	48.86	1	0	1.37637	0	0	79.4	0	0	0	0	0.173576	1.62069	0.363798	3.35438
603288	2013	C14	3.3902	3.3902	0.555556	5	7.576	22.6287	0.417678	0.188412	0.330094	61.62	1	1	0.245084	1	0.173636	64.87	0	1	37.88	4.20889	0.173576	1.62069	0.363798	3.35438
2216	2013	C14	1.98	1.98	0	0	3.956	22.034	0.515288	0.344239	0.180929	12.6946	1	0	1.05567	0	0.098381	35.8686	0	1	0	0	0.173576	1.62069	0.363798	3.35438
2650	2014	C14	1.49943	1.49943	0.333333	3	9.41297	21.5553	0.242608	0.00401	0.159743	40.0538	1	1	0.291481	1	0.31237	59.8705	0	1	28.2389	3.13766	0.169945	1.48387	0.75401	6.21716
600887	2014	C14	0.12778	0.12778	0.444444	4	11.8043	24.3994	0.523436	0.129355	0.315505	9.3091	1	0	1.06638	1	0.078898	30.6361	0	1	47.2173	5.24637	0.169945	1.48387	0.75401	6.21716
2329	2014	C14	0.814403	0.814403	0.4	2	10.7873	21.5467	0.26102	0.140891	0.097821	40.4877	1	1	0.785885	1	0.40881	15.771	0	0	21.5745	4.31491	0.169945	1.48387	0.75401	6.21716
300401	2014	C14	6.93327	6.93327	0.111111	1	0.1	20.4426	0.061204	-0.138546	0.088741	37.9111	1	0	0.710124	0	0.03065	51.4389	0	1	0.1	0.0111111	0.169945	1.48387	0.75401	6.21716
300146	2014	C14	3.51706	3.51706	0.142857	1	1.352	21.717	0.09384	0.150271	0.569028	57.3326	1	0	1.42105	0	0.056856	5.8145	0	0	1.352	0.193143	0.169945	1.48387	0.75401	6.21716
600597	2014	C14	0.224532	0.224532	0	0	0.0543544	23.2792	0.596405	0.251315	0.155372	29.7812	1	1	0.408975	0	0.001948	63.7952	1	0	0	0	0.169945	1.48387	0.75401	6.21716
2507	2014	C14	0.562195	0.562195	0.2	2	0.0464101	21.0395	0.169366	0.071155	0.278968	40.4516	1	0	0.625317	0	0.006514	81.4223	1	1	0.0928202	0.009282	0.169945	1.48387	0.75401	6.21716
716	2014	C14	0		0.222222	2	1.1	21.5685	0.222522	0.147064	0.371006	32.5532	1	1	0.579582	1	0.03526	54.847	0	1	2.2	0.244444	0.169945	1.48387	0.75401	6.21716
2570	2014	C14	0.633699	0.633699	0	0	0.008	22.2763	0.244523	-0.174647	0.049871	40.1581	1	1	1.75869	0	0.000391	54.6378	0	1	0	0	0.169945	1.48387	0.75401	6.21716
600873	2014	C14	0		0.222222	2	7.13163	23.7486	0.593139	0.267928	0.027161	27.4788	0	0	0.155526	0	0.047755	16.3641	0	1	14.2633	1.58481	0.169945	1.48387	0.75401	6.21716
603020	2014	C14	1.33473	1.33473	0.111111	1	5.661	20.8296	0.200897	0.126214	0.225926	35.3813	1	1	1.46737	1	0.383638	21.55	0	1	5.661	0.629	0.169945	1.48387	0.75401	6.21716
2216	2014	C14	2.08882	2.08882	0	0	3.956	21.9868	0.473914	0.136274	0.104308	12.2399	1	0	1.17588	0	0.098381	36.9731	0	1	0	0	0.169945	1.48387	0.75401	6.21716
600882	2014	C14	2.83576	2.83576	0.111111	1	0	21.2312	0.173563	-0.190045	0.04226	13.7134	1	0	0.333191	0	0	46.946	1	1	0	0	0.169945	1.48387	0.75401	6.21716
2732	2014	C14	2.21852	2.21852	0.111111	1	0.048616	20.6832	0.229945	0.082133	0.508836	40.9696	1	0	0.233746	1	0.014998	73.1672	1	1	0.048616	0.0054018	0.169945	1.48387	0.75401	6.21716
2719	2014	C14	0.337065	0.337065	0	0	0.015	20.4889	0.180214	-0.170997	0.292475	46.7565	1	0	0.243714	0	0.001638	65.348	0	0	0	0	0.169945	1.48387	0.75401	6.21716
600784	2014	C14	0		0.166667	2	0	22.4027	0.700662	-0.40985	0.084149	25.2906	1	1	0.0456331	0	1.8e-05	30.6361	1	1	0	0	0.169945	1.48387	0.75401	6.21716
600381	2014	C14	0		0.142857	1	0	21.0846	0.78509	2.2535	0.180071	11.5049	1	0	0.0002424	0	0	12.581	1	0	0	0	0.169945	1.48387	0.75401	6.21716
2053	2014	C14	0.07025	0.07025	0.111111	1	0	22.0681	0.74286	0.025967	0.071644	40.5859	1	1	0.178867	0	0	59.4312	1	1	0	0	0.169945	1.48387	0.75401	6.21716
600186	2014	C14	0.159032	0.159032	0.333333	3	0	21.6926	0.788089	-0.070332	0.013748	11.9051	1	0	4.21329	1	0	29.88	0	1	0	0	0.169945	1.48387	0.75401	6.21716
600419	2014	C14	0.0277167	0.0277167	0.222222	2	0	20.0133	0.395939	2.2535	0.194863	44.1515	1	0	1.67919	0	0	54.7468	1	1	0	0	0.169945	1.48387	0.75401	6.21716
2626	2014	C14	4.94623	4.94623	0.222222	2	0	21.1737	0.09411	0.250824	0.322465	35.0018	1	0	0.503901	1	0	73.1805	0	1	0	0	0.169945	1.48387	0.75401	6.21716
600073	2014	C14	0.668637	0.668637	0.111111	1	0	22.5729	0.500862	0.017913	0.270916	31.8201	1	1	0.571881	0	0	49.7175	1	1	0	0	0.169945	1.48387	0.75401	6.21716
600305	2014	C14	2.83512	2.83512	0.111111	1	0	21.5259	0.410349	0.086957	0.142187	43.8284	1	0	0.564261	0	0	74.9297	1	1	0	0	0.169945	1.48387	0.75401	6.21716
600872	2014	C14	3.56974	3.56974	0.111111	1	0	22.1242	0.356355	0.139637	0.066609	10.7233	1	0	0.327003	0	0	36.8353	1	1	0	0	0.169945	1.48387	0.75401	6.21716
2481	2014	C14	3.25041	3.25041	0.222222	2	0	22.0528	0.366804	0.431072	0.361766	38.5333	1	0	0.123266	0	0	70.3197	1	1	0	0	0.169945	1.48387	0.75401	6.21716
600866	2014	C14	3.21496	3.21496	0.125	1	0	21.5366	0.349084	-0.034684	0.163187	14.9393	1	1	0.236637	0	3e-06	36.3455	1	0	0	0	0.169945	1.48387	0.75401	6.21716
2661	2014	C14	3.29252	3.29252	0.222222	2	0.087	20.7761	0.282488	0.246846	0.07624	59.3714	1	1	0.967797	0	0.030035	62.4887	0	1	0.174	0.0193333	0.169945	1.48387	0.75401	6.21716
600298	2014	C14	4.55715	4.55715	0.090909	1	0	22.561	0.517451	0.171423	0.031874	39.3656	1	0	0.693312	0	0	55.0334	1	1	0	0	0.169945	1.48387	0.75401	6.21716
600429	2014	C14	0.249858	0.249858	0	0	0	22.1536	0.591693	0.197025	0.087641	36.9255	1	1	1.54271	0	0	73.2416	1	1	0	0	0.169945	1.48387	0.75401	6.21716
2597	2014	C14	1.97052	1.97052	0.111111	1	0.0294729	21.9385	0.366595	0.079764	0.145827	50.5748	1	1	0.795486	0	0.004512	60.5944	0	1	0.0294729	0.0032748	0.169945	1.48387	0.75401	6.21716
603288	2014	C14	3.06443	3.06443	0.555556	5	14.356	23.1212	0.319318	0.168492	0.353644	58.1275	1	1	0.220213	1	0.163795	61.3362	0	1	71.7802	7.97558	0.169945	1.48387	0.75401	6.21716
2329	2015	C14	0.574436	0.574436	0.25	2	30.3023	22.217	0.375896	0.490871	0.086648	36.1758	1	1	0.540737	1	0.366593	26.3989	0	0	60.6047	7.57558	0.154438	1.4	1.1228	10.2233
603866	2015	C14	0.116033	0.116033	0.222222	2	11.7491	21.4863	0.128511	0.245524	0.342658	26.1019	1	0	0.285847	1	0.421117	0.7322	0	1	23.4982	2.61092	0.154438	1.4	1.1228	10.2233
603288	2015	C14	2.78552	2.78552	0.555556	5	25.8409	23.1654	0.2389	0.15047	0.390285	58.1318	1	1	0.152592	1	0.175573	63.7684	0	1	129.204	14.356	0.154438	1.4	1.1228	10.2233
2597	2015	C14	2.15451	2.15451	0.111111	1	0.0589458	22.0146	0.3964	0.035163	0.127929	50.907	1	1	0.436506	0	0.004513	55.0135	0	1	0.0589458	0.0065495	0.154438	1.4	1.1228	10.2233
2732	2015	C14	2.25968	2.25968	0.222222	2	0.048876	20.7525	0.219918	0.086875	0.131361	40.9696	1	0	0.747973	1	0.013027	75.9477	1	1	0.097752	0.0108613	0.154438	1.4	1.1228	10.2233
300146	2015	C14	2.82774	2.82774	0	0	0	22.3136	0.071666	0.329073	0.29383	48.805	1	0	0.601092	0	0.030873	17.7388	0	0	0	0	0.154438	1.4	1.1228	10.2233
2216	2015	C14	3.06279	3.06279	0	0	7.912	22.0691	0.509265	0.034933	0.153321	10.4796	1	0	1.22141	0	0.098381	32.0892	0	1	0	0	0.154438	1.4	1.1228	10.2233
2661	2015	C14	1.9482	1.9482	0.333333	3	0.0798	21.6218	0.185897	0.19411	0.493313	57.8425	1	1	0.523735	0	0.024843	64.9883	0	1	0.2394	0.0266	0.154438	1.4	1.1228	10.2233
2570	2015	C14	0.947486	0.947486	0	0	0.006	22.3954	0.311223	-0.101998	0.045074	33.0638	1	1	2.32509	0	0.000207	59.7455	0	1	0	0	0.154438	1.4	1.1228	10.2233
600298	2015	C14	4.06095	4.06095	0.090909	1	0	22.5473	0.472739	0.153045	0.048618	39.3656	1	1	0.672304	0	0	63.3055	1	1	0	0	0.154438	1.4	1.1228	10.2233
2626	2015	C14	2.81839	2.81839	0.222222	2	0.01	21.7432	0.444351	0.436097	0.073578	35.0018	1	0	0.242503	1	0.000208	73.4242	0	1	0.02	0.0022222	0.154438	1.4	1.1228	10.2233
600866	2015	C14	3.70687	3.70687	0.111111	1	0	21.3352	0.431609	-0.162629	0.08903	14.9393	1	1	0.404717	0	3e-06	35.3881	1	1	0	0	0.154438	1.4	1.1228	10.2233
600429	2015	C14	0.254975	0.254975	0	0	0	22.7496	0.238703	0.218235	0.503845	35.7855	1	0	0.253562	0	0	83.195	1	0	0	0	0.154438	1.4	1.1228	10.2233
603299	2015	C14	3.38851	3.38851	0	0	0	22.2402	0.567698	-0.167262	0.111393	48.8291	1	1	0.339279	0	0	78.8709	1	1	0	0	0.154438	1.4	1.1228	10.2233
2719	2015	C14	0.506013	0.506013	0	0	0.015	21.0877	0.220485	0.612336	0.499014	47.7363	1	0	0.097433	0	0.003357	60.6944	0	0	0	0	0.154438	1.4	1.1228	10.2233
603020	2015	C14	1.12685	1.12685	0.111111	1	5.661	21.442	0.132661	0.10374	0.137777	35.3813	1	1	0.826562	1	0.383638	16.1653	0	1	5.661	0.629	0.154438	1.4	1.1228	10.2233
600073	2015	C14	0.609768	0.609768	0	0	0	22.7632	0.533884	0.158212	0.261813	31.8201	1	1	0.654075	0	0	50.1136	1	1	0	0	0.154438	1.4	1.1228	10.2233
2053	2015	C14	0.0347037	0.0347037	0	0	0	22.1205	0.509648	-0.112875	0.089293	33.426	1	1	0.163748	0	0	73.4851	1	1	0	0	0.154438	1.4	1.1228	10.2233
2495	2015	C14	3.92277	3.92277	0.111111	1	5.58531	20.8832	0.072293	0.088854	0.219847	17.1495	1	0	0.0042609	0	0.083574	3.5019	0	1	5.58531	0.62059	0.154438	1.4	1.1228	10.2233
600597	2015	C14	0.229346	0.229346	0	0	0	23.4607	0.659273	-0.049638	0.2149	54.35	1	0	0.315417	0	0.001242	65.8591	1	0	0	0	0.154438	1.4	1.1228	10.2233
603696	2015	C14	3.39656	3.39656	0.285714	2	6.48	20.3698	0.05075	-0.045727	0.540756	54	1	1	0.52073	1	0.54	21.3338	0	0	12.96	1.85143	0.154438	1.4	1.1228	10.2233
600305	2015	C14	2.62677	2.62677	0.111111	1	0	21.5395	0.311769	0.081028	0.109001	43.8284	1	0	0.4832	0	0	71.3895	1	1	0	0	0.154438	1.4	1.1228	10.2233
2481	2015	C14	3.63168	3.63168	0.222222	2	0	22.1546	0.387419	0.166921	0.053731	32.9399	1	0	0.254746	0	0	69.5204	1	1	0	0	0.154438	1.4	1.1228	10.2233
2770	2015	C14	0		0.111111	1	1.0464	21.4246	0.456354	0.025303	0.299112	46.6533	1	0	0.159866	0	0.04199	71.1003	0	1	1.0464	0.116267	0.154438	1.4	1.1228	10.2233
2507	2015	C14	0.535766	0.535766	0.3	3	0.0852868	21.2301	0.171729	0.026731	0.156018	39.6523	1	0	0.755596	0	0.007764	67.155	1	1	0.25586	0.025586	0.154438	1.4	1.1228	10.2233
600419	2015	C14	0.0588988	0.0588988	0.222222	2	0	20.7961	0.357156	0.802577	0.164431	36.832	1	0	0.716363	0	0	62.0082	1	1	0	0	0.154438	1.4	1.1228	10.2233
600381	2015	C14	0.728133	0.728133	0.142857	1	0	21.4714	0.16782	2.2535	0.061652	50.0397	1	0	1.34973	1	0	63.5867	0	0	0	0	0.154438	1.4	1.1228	10.2233
300401	2015	C14	9.51445	9.51445	0.111111	1	0.2	20.4848	0.096229	-0.047969	0.091602	38.4117	1	1	0.718483	0	0.03065	58.9647	0	1	0.2	0.0222222	0.154438	1.4	1.1228	10.2233
600887	2015	C14	0.132972	0.132972	0.363636	4	23.6087	24.4029	0.491662	0.109419	0.308262	8.9751	1	0	1.65719	1	0.07973	29.368	0	1	94.4347	8.58497	0.154438	1.4	1.1228	10.2233
600873	2015	C14	3.18718	3.18718	0.25	2	7.13163	23.623	0.528908	0.201542	0.01352	27.4788	0	0	0.435283	0	0.047755	6.905	0	0	14.2633	1.78291	0.154438	1.4	1.1228	10.2233
600872	2015	C14	4.32831	4.32831	0.111111	1	0	22.2325	0.38127	0.044168	0.078402	18.4994	1	0	0.609301	0	0	41.9722	1	1	0	0	0.154438	1.4	1.1228	10.2233
600784	2015	C14	0		0.166667	2	0.002	22.4015	0.695919	-0.318496	0.100139	20.3137	1	1	0.0164377	0	0.000106	23.843	1	1	0.004	0.0003333	0.154438	1.4	1.1228	10.2233
716	2015	C14	1.21356	1.21356	0.222222	2	1.24117	21.7617	0.384817	0.260481	0.223891	32.7149	1	1	0.408272	1	0.042763	48.3443	0	1	2.48234	0.275816	0.154438	1.4	1.1228	10.2233
2650	2015	C14	1.47922	1.47922	0.333333	3	0	21.7154	0.315925	0.041702	0.112143	40.0538	1	1	0.0789025	1	0.027188	50.5152	0	1	0	0	0.154438	1.4	1.1228	10.2233
600882	2015	C14	4.54163	4.54163	0.111111	1	7.2	21.2115	0.33096	-0.527033	0.216696	18.0344	0	1	0.326164	1	0.180344	14.16	0	1	7.2	0.8	0.154438	1.4	1.1228	10.2233
600073	2016	C14	0.689717	0.689717	0	0	0	23.1711	0.555175	0.130801	0.281152	31.8201	1	1	0.581969	0	0	46.1935	1	1	0	0	0.1694	1.5	1.15867	10.7123
603020	2016	C14	0.898579	0.898579	0.333333	3	11.322	21.4856	0.108141	0.245971	0.225023	35.3813	1	1	0.669381	1	0.377969	17.4513	0	1	33.966	3.774	0.1694	1.5	1.15867	10.7123
300146	2016	C14	4.42442	4.42442	0	0	0.1	22.3963	0.117233	0.019006	0.378283	48.3304	1	0	0.500131	0	0.018541	10.2424	0	0	0	0	0.1694	1.5	1.15867	10.7123
600381	2016	C14	1.28374	1.28374	0.142857	1	0	21.5166	0.093612	-0.494802	0.248124	49.9567	1	0	0.0737167	1	0	61.06	0	0	0	0	0.1694	1.5	1.15867	10.7123
2820	2016	C14	0.631047	0.631047	0.222222	2	0.0943353	20.7639	0.061029	0.000851	0.610067	30.3528	1	1	1.37276	0	0.020809	65.2867	1	1	0.188671	0.0209634	0.1694	1.5	1.15867	10.7123
600305	2016	C14	2.67444	2.67444	0.111111	1	0	21.5404	0.268339	0.108659	0.066033	44.6295	1	0	0.831672	0	0	69.0626	1	1	0	0	0.1694	1.5	1.15867	10.7123
603299	2016	C14	3.16036	3.16036	0	0	0	22.2231	0.561132	0.051175	0.07958	48.8291	1	1	0.174822	0	0	80.0283	1	0	0	0	0.1694	1.5	1.15867	10.7123
600873	2016	C14	3.26467	3.26467	0.25	2	7.13163	23.5555	0.452581	-0.064152	0.141487	27.4788	0	0	0.322092	0	0.047755	8.0573	0	0	14.2633	1.78291	0.1694	1.5	1.15867	10.7123
716	2016	C14	0.92092	0.92092	0.111111	1	0.032	21.8597	0.415167	0.226146	0.111363	32.6883	1	0	0.485517	0	0.002756	40.7176	0	1	0.032	0.0035556	0.1694	1.5	1.15867	10.7123
2597	2016	C14	1.99871	1.99871	0.222222	2	0	22.1801	0.382996	0.128414	0.103677	51.7823	1	0	2.7269	0	0.001191	62.2623	0	1	0	0	0.1694	1.5	1.15867	10.7123
2732	2016	C14	2.86948	2.86948	0.333333	3	0.048876	20.8647	0.247371	0.066163	0.218267	40.9696	1	0	0.644481	1	0.013966	63.4269	1	1	0.146628	0.016292	0.1694	1.5	1.15867	10.7123
600429	2016	C14	0.528463	0.528463	0	0	0	22.7538	0.349832	0.059814	0.225893	35.7855	1	0	1.6921	0	0	84.1559	1	1	0	0	0.1694	1.5	1.15867	10.7123
2507	2016	C14	0.402832	0.402832	0.3	3	0.124467	21.382	0.18938	0.204314	0.140126	39.6523	1	1	1.7661	0	0.004943	72.1095	1	1	0.373402	0.0373402	0.1694	1.5	1.15867	10.7123
2053	2016	C14	0.0558118	0.0558118	0.111111	1	0	21.9084	0.278553	-0.126395	0.314487	34.5684	1	1	0.289459	0	0	70.8847	1	1	0	0	0.1694	1.5	1.15867	10.7123
600887	2016	C14	0.283723	0.283723	0.363636	4	23.6087	24.3935	0.408188	0.007492	0.336491	9.9008	1	0	2.69537	1	0.07973	33.4373	0	1	94.4347	8.58497	0.1694	1.5	1.15867	10.7123
2661	2016	C14	1.59177	1.59177	0.111111	1	0.11589	21.6289	0.151418	0.186451	0.026554	44.0487	1	0	0.662173	0	0.014794	66.8139	0	1	0.11589	0.0128767	0.1694	1.5	1.15867	10.7123
603886	2016	C14	0.620711	0.620711	0.111111	1	10.5604	21.3016	0.400479	0.009157	0.411936	49.4963	0	1	0.312536	1	0.440016	76.1462	0	1	10.5604	1.17338	0.1694	1.5	1.15867	10.7123
603696	2016	C14	3.3415	3.3415	0.285714	2	6.48	20.4283	0.062455	-0.027776	0.503513	54	1	1	0.173342	1	0.54	25.4182	0	0	12.96	1.85143	0.1694	1.5	1.15867	10.7123
2719	2016	C14	1.03384	1.03384	0	0	0.015	21.0339	0.162873	0.080398	0.371995	47.6858	1	0	0.0553019	0	0.003354	58.9162	0	0	0	0	0.1694	1.5	1.15867	10.7123
2481	2016	C14	3.55566	3.55566	0.222222	2	0.1	22.2134	0.41392	0.484351	0.084982	32.9399	1	0	0.40634	0	0.002637	46.1822	1	1	0.2	0.0222222	0.1694	1.5	1.15867	10.7123
600298	2016	C14	3.62934	3.62934	0.090909	1	0	22.6369	0.483932	0.1536	0.0491	39.9781	1	1	0.670743	0	0	69.1337	1	1	0	0	0.1694	1.5	1.15867	10.7123
2329	2016	C14	0.829562	0.829562	0.333333	3	26.3023	22.3724	0.442624	0.451769	0.052133	31.4005	1	1	0.319168	1	0.319758	10.3217	0	1	78.907	8.76745	0.1694	1.5	1.15867	10.7123
2770	2016	C14	0		0	0	0	21.7042	0.463059	-0.314031	0.387379	44.2693	1	0	0.0948551	0	0.039743	63.0096	0	1	0	0	0.1694	1.5	1.15867	10.7123
300401	2016	C14	4.99391	4.99391	0.222222	2	0.2	20.5922	0.141447	1.17624	0.05852	37.9111	1	1	0.876915	0	0.025744	54.8845	0	1	0.4	0.0444444	0.1694	1.5	1.15867	10.7123
603027	2016	C14	0.553515	0.553515	0.222222	2	7.09466	20.7496	0.132698	0.236174	0.089658	44.3416	1	0	1.32837	1	0.446276	17.4896	0	1	14.1893	1.57659	0.1694	1.5	1.15867	10.7123
600882	2016	C14	1.96759	1.96759	0.222222	2	7.2	21.4984	0.465676	0.417635	0.357742	18.0344	0	1	0.597674	1	0.180344	31.3311	0	1	14.4	1.6	0.1694	1.5	1.15867	10.7123
2626	2016	C14	2.67151	2.67151	0.222222	2	0.01	21.8549	0.296992	0.381241	0.20653	35.3418	1	1	0.516827	1	0.000195	71.2968	0	1	0.02	0.0022222	0.1694	1.5	1.15867	10.7123
2570	2016	C14	1.61065	1.61065	0	0	0.006	22.5161	0.516049	-0.390249	0.101723	33.0638	1	1	0.5612	0	0.00017	69.3113	0	0	0	0	0.1694	1.5	1.15867	10.7123
600866	2016	C14	3.60072	3.60072	0.111111	1	1e-05	21.2599	0.372975	-0.068398	0.081856	14.9393	1	0	0.415013	0	3e-06	37.644	1	1	1e-05	1.11e-06	0.1694	1.5	1.15867	10.7123
603866	2016	C14	0.111879	0.111879	0.111111	1	11.7491	21.5844	0.130501	0.289526	0.186465	26.1019	1	1	0.800091	0	0.421117	3.8527	0	1	11.7491	1.30546	0.1694	1.5	1.15867	10.7123
600419	2016	C14	0.191852	0.191852	0.222222	2	0	20.8735	0.325933	0.486957	0.105311	36.832	1	0	1.10405	0	0	75.8491	1	1	0	0	0.1694	1.5	1.15867	10.7123
2650	2016	C14	1.37613	1.37613	0.444444	4	11.7778	21.7708	0.315597	0.075028	0.070745	18.7909	1	1	0.162973	1	0.175909	24.027	0	1	47.1111	5.23456	0.1694	1.5	1.15867	10.7123
600784	2016	C14	0		0.090909	1	0.0007	22.2497	0.616728	0.277176	0.090685	20.3137	1	1	0.0563143	0	7.4e-05	31.9365	1	1	0.0007	6.36e-05	0.1694	1.5	1.15867	10.7123
2847	2016	C14	3.23148	3.23148	0.142857	1	1.22106	20.1713	0.470982	0.170943	0.069422	39.0173	1	0	4.21329	1	0.156689	74.48	0	0	1.22106	0.174437	0.1694	1.5	1.15867	10.7123
603288	2016	C14	2.67152	2.67152	0.333333	3	25.8409	23.3233	0.256234	0.103076	0.383902	58.1596	1	1	0.0893532	1	0.145939	64.656	0	1	77.5226	8.61362	0.1694	1.5	1.15867	10.7123
2495	2016	C14	4.5276	4.5276	0.111111	1	7.81943	20.8837	0.050893	-0.106918	0.187668	17.1495	1	0	0.217912	0	0.083574	3.3772	0	1	7.81943	0.868826	0.1694	1.5	1.15867	10.7123
600186	2016	C14	0		0.285714	2	0	21.4535	0.929262	-0.00535	0.015214	10.8206	1	0	1.48457	0	0	14.7068	0	0	0	0	0.1694	1.5	1.15867	10.7123
600597	2016	C14	0.230394	0.230394	0.142857	1	0	23.5008	0.616914	0.043026	0.209353	54.35	1	0	0.663022	0	0.000887	70.7515	1	0	0	0	0.1694	1.5	1.15867	10.7123
2216	2016	C14	3.0376	3.0376	0.111111	1	7.912	22.1469	0.538707	0.128289	0.13968	10.345	1	0	1.04304	0	0.099232	34.2451	0	1	7.912	0.879111	0.1694	1.5	1.15867	10.7123
600872	2016	C14	4.1843	4.1843	0.125	1	0	22.3147	0.370965	0.144786	0.089891	20.1372	1	0	0.474143	0	0	50.0164	1	0	0	0	0.1694	1.5	1.15867	10.7123
2732	2017	C14	3.37645	3.37645	0.333333	3	0.050886	21.0124	0.276133	0.125803	0.09556	40.9696	1	0	1.13815	1	0.014648	63.6018	1	1	0.152658	0.016962	0.16013	1.39535	0.9582	8.55674
2661	2017	C14	1.51688	1.51688	0.111111	1	0.10049	21.8196	0.279399	0.04893	0.095202	44.4932	1	0	0.692639	0	0.005298	65.4444	0	1	0.10049	0.0111656	0.16013	1.39535	0.9582	8.55674
2770	2017	C14	0		0.111111	1	0	21.764	0.436737	1.19523	0.33509	44.2693	1	0	0.135848	0	0.002037	64.5615	0	1	0	0	0.16013	1.39535	0.9582	8.55674
2820	2017	C14	0.615821	0.615821	0	0	0.0943353	20.8086	0.05075	0.062596	0.562618	30.3528	1	1	0.637457	0	0.013439	70.9911	1	0	0	0	0.16013	1.39535	0.9582	8.55674
603866	2017	C14	0.124495	0.124495	0.111111	1	11.7491	21.9836	0.105109	0.234226	0.385583	24.9649	1	1	0.0011343	0	0.402784	6.0805	0	1	11.7491	1.30546	0.16013	1.39535	0.9582	8.55674
300146	2017	C14	2.67856	2.67856	0	0	0.1	22.5338	0.160568	0.347182	0.433365	48.3369	1	1	0.397056	0	0.015645	9.9428	0	0	0	0	0.16013	1.39535	0.9582	8.55674
600597	2017	C14	0.228452	0.228452	0.142857	1	0	23.529	0.595964	0.072522	0.206107	51.623	1	0	0.468901	0	0.000176	67.6305	1	0	0	0	0.16013	1.39535	0.9582	8.55674
2507	2017	C14	1.33398	1.33398	0.272727	3	0.173026	21.6333	0.223956	0.35638	0.057231	39.6523	1	1	1.81992	0	0.004537	71.0817	1	1	0.519077	0.0471889	0.16013	1.39535	0.9582	8.55674
2719	2017	C14	0.674653	0.674653	0	0	0.015	21.0776	0.191761	0.035327	0.31304	47.6858	1	0	0.0367017	0	0.003354	56.5342	0	0	0	0	0.16013	1.39535	0.9582	8.55674
2650	2017	C14	1.33235	1.33235	0.333333	3	0.243	21.7798	0.284171	0.002401	0.0664	18.7909	1	1	0.159582	0	0.175909	23.3357	0	1	0.729	0.081	0.16013	1.39535	0.9582	8.55674
2481	2017	C14	3.20664	3.20664	0.111111	1	0.101	22.189	0.402749	0.120822	0.041994	34.451	1	0	0.464558	0	0.002262	47.8251	1	1	0.101	0.0112222	0.16013	1.39535	0.9582	8.55674
600305	2017	C14	2.62987	2.62987	0.111111	1	0	21.6668	0.269066	0.065162	0.05291	44.6295	1	0	0.652898	0	0	57.0763	1	1	0	0	0.16013	1.39535	0.9582	8.55674
300401	2017	C14	5.26415	5.26415	0.222222	2	0.15	21.056	0.081527	0.275833	0.315934	36.634	1	1	0.411366	0	0.01875	45.9995	0	1	0.3	0.0333333	0.16013	1.39535	0.9582	8.55674
603696	2017	C14	3.34676	3.34676	0.285714	2	6.48	20.4549	0.057837	-0.019162	0.190878	54	1	1	0.168794	1	0.54	30.0088	0	0	12.96	1.85143	0.16013	1.39535	0.9582	8.55674
2847	2017	C14	2.19803	2.19803	0.142857	1	1.22106	20.6887	0.38091	0.103794	0.066643	39.0173	1	0	4.21329	1	0.150495	55.8922	0	0	1.22106	0.174437	0.16013	1.39535	0.9582	8.55674
2910	2017	C14	0.228717	0.228717	0.222222	2	0	21.3131	0.374811	-0.056245	0.408543	17.1866	1	0	1.673	0	0.175069	52.2229	0	1	0	0	0.16013	1.39535	0.9582	8.55674
2329	2017	C14	0.767556	0.767556	0.375	3	26.3023	22.4487	0.47622	-0.032569	0.079572	31.4005	1	1	0.265541	1	0.358005	1.7579	0	0	78.907	9.86338	0.16013	1.39535	0.9582	8.55674
600419	2017	C14	0.23446	0.23446	0.222222	2	0	21.0806	0.346556	0.417084	0.120242	36.832	1	1	0.873514	0	0	74.8492	1	1	0	0	0.16013	1.39535	0.9582	8.55674
2597	2017	C14	2.66905	2.66905	0.222222	2	0	22.4591	0.392133	0.193018	0.228945	44.2522	1	0	0.305234	0	0.001173	51.2722	0	1	0	0	0.16013	1.39535	0.9582	8.55674
600882	2017	C14	0.731381	0.731381	0.333333	3	7.2	21.6986	0.556355	0.91958	0.300264	17.6238	0	1	0.0439162	1	0.189456	26.5001	0	1	21.6	2.4	0.16013	1.39535	0.9582	8.55674
603079	2017	C14	4.49865	4.49865	0.142857	1	0.216	20.7091	0.220362	0.054783	0.25699	28.9386	1	1	1.11241	0	0.027	69.7511	0	0	0.216	0.0308571	0.16013	1.39535	0.9582	8.55674
2626	2017	C14	2.24921	2.24921	0.222222	2	0.01	21.9246	0.250737	0.25372	0.084615	35.3418	1	1	0.366831	1	0.000195	72.9789	0	1	0.02	0.0022222	0.16013	1.39535	0.9582	8.55674
2053	2017	C14	0.148682	0.148682	0.111111	1	0	22.0387	0.332827	-0.005547	0.181978	35.2715	1	1	0.357607	0	0	69.516	1	1	0	0	0.16013	1.39535	0.9582	8.55674
603043	2017	C14	0.857692	0.857692	0	0	0.0798282	21.4766	0.19351	0.130756	0.624798	67.6959	1	0	0.0002424	1	0.00343	68.9603	1	0	0	0	0.16013	1.39535	0.9582	8.55674
603027	2017	C14	2.32975	2.32975	0.222222	2	14.1893	20.9024	0.111309	0.23001	0.067642	43.5275	1	0	0.740998	1	0.439692	14.0235	0	1	28.3786	3.15318	0.16013	1.39535	0.9582	8.55674
600873	2017	C14	3.08043	3.08043	0.2	1	2.34498	23.5625	0.45267	0.003551	0.131629	27.4788	1	0	1.71454	0	0.047755	8.6835	0	0	2.34498	0.468995	0.16013	1.39535	0.9582	8.55674
603288	2017	C14	2.75411	2.75411	0.333333	3	25.8409	23.5166	0.279863	0.170626	0.341171	58.2402	1	1	0.0002424	1	0.144624	65.3332	0	1	77.5226	8.61362	0.16013	1.39535	0.9582	8.55674
600872	2017	C14	2.98621	2.98621	0.125	1	0	22.3919	0.349612	0.142934	0.045386	20.1372	1	0	0.621006	0	0	63.4429	1	0	0	0	0.16013	1.39535	0.9582	8.55674
600429	2017	C14	0.565453	0.565453	0	0	0	22.7552	0.338446	0.045663	0.219597	35.7855	1	1	0.0002424	0	0	81.6486	1	1	0	0	0.16013	1.39535	0.9582	8.55674
716	2017	C14	0.797199	0.797199	0.125	1	0.02	22.342	0.461259	0.197582	0.073688	32.935	1	0	0.533548	0	0.001598	37.3345	0	0	0.02	0.0025	0.16013	1.39535	0.9582	8.55674
600381	2017	C14	0.430856	0.430856	0.142857	1	0	21.6126	0.05075	-0.334703	0.03033	48.1185	1	0	0.0357814	1	0	58.7276	0	0	0	0	0.16013	1.39535	0.9582	8.55674
600866	2017	C14	3.6229	3.6229	0.111111	1	1e-05	21.0939	0.368999	0.010476	0.1134	14.9393	1	0	0.489955	1	3e-06	37.48	1	1	1e-05	1.11e-06	0.16013	1.39535	0.9582	8.55674
2216	2017	C14	2.23569	2.23569	0.111111	1	7.912	22.1963	0.54072	0.099322	0.157551	10.3708	1	0	1.34908	0	0.099303	30.2486	0	1	7.912	0.879111	0.16013	1.39535	0.9582	8.55674
603299	2017	C14	3.21	3.21	0.111111	1	0	22.2272	0.525828	0.208428	0.076976	48.8291	1	1	0.0002424	1	0	70.0519	1	1	0	0	0.16013	1.39535	0.9582	8.55674
603020	2017	C14	0.87371	0.87371	0.333333	3	11.322	21.514	0.102877	0.019092	0.157112	35.3813	1	1	0.0002424	1	0.357638	14.3638	0	1	33.966	3.774	0.16013	1.39535	0.9582	8.55674
600186	2017	C14	0		0.142857	1	0	21.3594	0.929262	0.048755	0.00934	11.7815	1	0	0.261927	0	0	15.0361	0	0	0	0	0.16013	1.39535	0.9582	8.55674
2495	2017	C14	4.7439	4.7439	0.111111	1	7.81943	20.9261	0.072823	-0.037587	0.187882	17.1495	1	0	0.0933112	0	0.083574	3.0194	0	1	7.81943	0.868826	0.16013	1.39535	0.9582	8.55674
603886	2017	C14	0.643344	0.643344	0.111111	1	10.5604	21.4014	0.381049	0.116607	0.072495	49.4963	0	1	0.0002424	1	0.440016	74.8508	0	1	10.5604	1.17338	0.16013	1.39535	0.9582	8.55674
600784	2017	C14	0		0	0	0	22.1533	0.6307	-0.48084	0.056262	20.3137	1	0	0.0002424	0	0	27.5801	1	0	0	0	0.16013	1.39535	0.9582	8.55674
2570	2017	C14	1.51515	1.51515	0.111111	1	0.0145	22.3439	0.62758	-0.037636	0.087357	34.2148	1	1	1.65314	0	0.000252	61.1572	0	1	0.0145	0.0016111	0.16013	1.39535	0.9582	8.55674
600887	2017	C14	0.307334	0.307334	0.272727	3	23.6087	24.6212	0.48804	0.119967	0.421011	9.2738	1	0	1.60758	1	0.079432	45.2001	0	1	70.826	6.43873	0.16013	1.39535	0.9582	8.55674
600298	2017	C14	4.67044	4.67044	0.181818	2	0	22.8061	0.490054	0.188291	0.051905	39.9781	1	1	0.702123	0	0	69.498	1	1	0	0	0.16013	1.39535	0.9582	8.55674
600073	2017	C14	0.604492	0.604492	0	0	0	23.1461	0.512717	0.606335	0.276848	31.8201	1	1	0.0029428	0	0	43.5667	1	0	0	0	0.16013	1.39535	0.9582	8.55674
603696	2018	C14	3.12835	3.12835	0.142857	1	9.072	20.3607	0.070712	0.335811	0.165132	54	1	1	0.257799	1	0.54	20.9163	0	0	9.072	1.296	0.120688	1.07143	0.701179	6.55557
603027	2018	C14	1.91096	1.91096	0.222222	2	14.1893	21.3814	0.323453	0.12369	0.173206	43.4984	1	1	0.401811	1	0.440023	8.8947	0	1	28.3786	3.15318	0.120688	1.07143	0.701179	6.55557
2820	2018	C14	0.867241	0.867241	0.111111	1	0.0710289	20.8471	0.05075	-0.011243	0.565993	30.3528	1	1	0.315451	0	0.013439	64.0015	1	1	0.0710289	0.0078921	0.120688	1.07143	0.701179	6.55557
600305	2018	C14	2.81807	2.81807	0.111111	1	0	21.7707	0.254474	0.098665	0.055889	44.6295	1	0	1.05124	0	0	62.6927	1	1	0	0	0.120688	1.07143	0.701179	6.55557
603288	2018	C14	2.89421	2.89421	0.333333	3	25.8409	23.7262	0.310565	0.168	0.467927	58.2583	1	1	0.230199	1	0.144582	66.2496	0	1	77.5226	8.61362	0.120688	1.07143	0.701179	6.55557
600784	2018	C14	1.45695	1.45695	0	0	0	22.1405	0.624307	0.277577	0.10103	21.4044	1	0	0.0157363	0	0	27.0703	1	0	0	0	0.120688	1.07143	0.701179	6.55557
2597	2018	C14	2.98168	2.98168	0.222222	2	0.0302468	22.4628	0.311651	-0.077475	0.218157	44.8285	1	1	0.268442	0	0.003031	52.0598	0	1	0.0604936	0.0067215	0.120688	1.07143	0.701179	6.55557
600419	2018	C14	0.267474	0.267474	0.222222	2	0	21.3148	0.402701	0.178866	0.087035	36.832	1	1	0.633352	0	0	58.5639	1	1	0	0	0.120688	1.07143	0.701179	6.55557
2732	2018	C14	3.26472	3.26472	0.111111	1	0.02546	21.0008	0.305513	0.046785	0.062579	40.9696	1	0	0.520776	0	0.01147	63.9923	1	1	0.02546	0.0028289	0.120688	1.07143	0.701179	6.55557
2770	2018	C14	0		0.111111	1	0	21.9416	0.509096	-0.039565	0.494322	44.2693	1	0	0.102911	0	0.002037	61.1982	0	1	0	0	0.120688	1.07143	0.701179	6.55557
600866	2018	C14	4.24474	4.24474	0.111111	1	1e-05	21.0916	0.338281	0.25058	0.067582	18.2809	1	1	0.561622	1	1.2e-05	41.189	1	1	1e-05	1.11e-06	0.120688	1.07143	0.701179	6.55557
603886	2018	C14	0.690452	0.690452	0	0	10.5604	21.5136	0.386543	0.101829	0.066159	49.4963	0	1	0.255703	1	0.440016	78.4046	0	0	0	0	0.120688	1.07143	0.701179	6.55557
600298	2018	C14	4.18292	4.18292	0.090909	1	0.01	22.9183	0.49297	0.157534	0.041649	39.9781	1	1	0.500133	0	0.000121	71.6008	1	1	0.01	0.0009091	0.120688	1.07143	0.701179	6.55557
2216	2018	C14	3.01	3.01	0.111111	1	7.912	22.2514	0.552601	0.053929	0.17349	10.4091	1	0	1.18424	0	0.0991	33.3779	0	1	7.912	0.879111	0.120688	1.07143	0.701179	6.55557
603079	2018	C14	4.34047	4.34047	0.142857	1	0.301954	20.9486	0.3387	-0.031169	0.218899	28.9386	1	1	0.349709	0	0.02696	69.6491	0	0	0.301954	0.0431362	0.120688	1.07143	0.701179	6.55557
600429	2018	C14	0.38536	0.38536	0.111111	1	0	23.3241	0.557512	0.21804	0.13473	35.7855	1	1	0.47466	0	0	83.9295	1	1	0	0	0.120688	1.07143	0.701179	6.55557
600872	2018	C14	2.92498	2.92498	0	0	0	22.5123	0.34024	0.154346	0.064512	24.9199	1	0	0.383979	0	0	66.9423	1	1	0	0	0.120688	1.07143	0.701179	6.55557
2507	2018	C14	1.17723	1.17723	0.272727	3	0.173026	21.8146	0.170262	0.259246	0.378795	39.6523	1	1	1.1703	0	0.004379	68.826	1	1	0.519077	0.0471889	0.120688	1.07143	0.701179	6.55557
716	2018	C14	0.166664	0.166664	0.125	1	0	22.4096	0.476286	0.430273	0.076553	30.5551	1	0	0.280144	0	0.053387	35.8204	0	0	0	0	0.120688	1.07143	0.701179	6.55557
2481	2018	C14	0		0	0	0	22.0573	0.321825	0.150576	0.035033	35.0051	1	0	1.29547	0	0	38.2624	1	0	0	0	0.120688	1.07143	0.701179	6.55557
2626	2018	C14	2.40463	2.40463	0.222222	2	0.01	22.2465	0.341471	0.378005	0.048704	35.3418	1	1	0.869465	1	0.000195	70.8756	0	1	0.02	0.0022222	0.120688	1.07143	0.701179	6.55557
2910	2018	C14	0.664645	0.664645	0.111111	1	0	21.4402	0.421707	0.046721	0.189829	17.1866	1	0	0.666089	0	0.003203	49.9229	0	1	0	0	0.120688	1.07143	0.701179	6.55557
600073	2018	C14	0.628382	0.628382	0	0	0	23.1701	0.50264	-0.001889	0.257629	31.8201	1	1	0.634004	0	0	48.889	1	0	0	0	0.120688	1.07143	0.701179	6.55557
600887	2018	C14	0.582181	0.582181	0.272727	3	23.6087	24.5862	0.411059	0.169199	0.28494	14.8983	1	0	1.57013	1	0.079437	43.8355	0	1	70.826	6.43873	0.120688	1.07143	0.701179	6.55557
600929	2018	C14	4.20765	4.20765	0	0	0	21.9969	0.282741	0.04484	0.070804	59.8362	1	0	0.181005	0	0	83.1453	1	1	0	0	0.120688	1.07143	0.701179	6.55557
603739	2018	C14	8.56212	8.56212	0.125	1	0.177	20.667	0.332103	0.018176	0.168626	51.9122	1	0	1.73409	0	0.017909	72.22	0	0	0.177	0.022125	0.120688	1.07143	0.701179	6.55557
603020	2018	C14	1.18529	1.18529	0.333333	3	11.322	21.5967	0.098622	0.075201	0.092585	35.3813	1	1	0.48377	1	0.357638	14.6117	0	1	33.966	3.774	0.120688	1.07143	0.701179	6.55557
300401	2018	C14	4.62151	4.62151	0.222222	2	0.375	21.2218	0.051395	0.572436	0.112257	36.0951	1	1	0.420038	0	0.018372	42.9004	0	1	0.75	0.0833333	0.120688	1.07143	0.701179	6.55557
603866	2018	C14	0.116913	0.116913	0.111111	1	11.7491	22.0869	0.125077	0.184699	0.364206	24.9649	1	1	0.937862	0	0.40418	6.1517	0	1	11.7491	1.30546	0.120688	1.07143	0.701179	6.55557
300146	2018	C14	2.37865	2.37865	0	0	0.1	23.0047	0.296462	0.398606	0.175756	48.3798	1	1	0.6739	0	0.015659	22.6237	0	0	0	0	0.120688	1.07143	0.701179	6.55557
2570	2018	C14	0.626223	0.626223	0	0	0	22.3418	0.633832	-0.063759	0.130346	29.1293	1	1	2.9194	0	5.7e-05	59.5142	0	1	0	0	0.120688	1.07143	0.701179	6.55557
2946	2018	C14	1.29903	1.29903	0	0	0	22.1681	0.636351	0.124415	0.071763	65.596	1	0	1.15832	0	0	90.3366	0	0	0	0	0.120688	1.07143	0.701179	6.55557
603299	2018	C14	3.14986	3.14986	0.111111	1	0	22.2738	0.527784	0.062836	0.08377	48.8291	1	1	0.149894	0	0	61.3225	1	1	0	0	0.120688	1.07143	0.701179	6.55557
2495	2018	C14	3.85425	3.85425	0.111111	1	7.81943	20.9763	0.09821	0.111241	0.167034	17.1495	1	0	0.325918	0	0.083574	1.7702	0	1	7.81943	0.868826	0.120688	1.07143	0.701179	6.55557
2053	2018	C14	0.161391	0.161391	0	0	0	22.1418	0.380871	-0.011561	0.123466	43.1171	1	1	0.471842	0	0	73.5659	1	1	0	0	0.120688	1.07143	0.701179	6.55557
600381	2018	C14	0.911904	0.911904	0.142857	1	0	21.6134	0.05075	-0.29313	0.040749	46.4513	1	1	0.0454687	1	0	56.411	0	0	0	0	0.120688	1.07143	0.701179	6.55557
2847	2018	C14	2.09249	2.09249	0.142857	1	1.22106	20.8705	0.444614	0.468075	0.08124	39.0173	1	0	3.38539	1	0.150495	56.518	0	0	1.22106	0.174437	0.120688	1.07143	0.701179	6.55557
600882	2018	C14	1.14031	1.14031	0.3	3	7.46636	21.7127	0.547093	0.248159	0.235074	18.2212	0	1	1.00492	1	0.192462	28.7999	0	1	22.3991	2.23991	0.120688	1.07143	0.701179	6.55557
2719	2018	C14	0.411685	0.411685	0	0	0.024	20.9993	0.247324	0.03559	0.221614	47.6858	1	0	0.105042	0	0.003354	54.865	0	0	0	0	0.120688	1.07143	0.701179	6.55557
2661	2018	C14	1.18876	1.18876	0.111111	1	0.18819	22.0994	0.434023	0.258608	0.086889	34.7965	1	0	1.01615	0	0.007234	64.8046	0	1	0.18819	0.02091	0.120688	1.07143	0.701179	6.55557
600873	2018	C14	2.99069	2.99069	0.2	1	2.34498	23.6711	0.508386	0.136172	0.078402	27.4792	1	0	0.234821	0	0.025588	12.259	0	0	2.34498	0.468995	0.120688	1.07143	0.701179	6.55557
600186	2018	C14	0		0	0	0	21.2589	0.929262	-0.066973	0.023076	11.7815	1	0	0.0354747	0	0	16.2566	0	0	0	0	0.120688	1.07143	0.701179	6.55557
600873	2019	C14	2.98651	2.98651	0.2	1	2.34498	23.6843	0.522897	0.150656	0.108802	27.5136	1	0	0.673814	0	0.025507	11.3456	0	0	2.34498	0.468995	0.157281	1.31373	0.858704	7.74791
300791	2019	C14	4.16476	4.16476	0.285714	2	0.576	21.5815	0.175499	-0.009927	0.164674	43.2	1	1	0.525946	1	0.16992	46.4518	0	0	1.152	0.164571	0.157281	1.31373	0.858704	7.74791
600073	2019	C14	0.185598	0.185598	0	0	0	23.3428	0.524779	0.055193	0.214077	31.8201	1	1	0.596178	0	0	47.1431	1	1	0	0	0.157281	1.31373	0.858704	7.74791
603697	2019	C14	0.428704	0.428704	0.285714	2	15.1934	21.2793	0.102084	-0.084432	0.233049	49.8887	1	1	0.39075	1	0.499753	0.6137	0	0	30.3867	4.34096	0.157281	1.31373	0.858704	7.74791
603739	2019	C14	8.85686	8.85686	0	0	0.177	20.9711	0.194335	0.040305	0.135798	51.9122	1	0	2.34594	0	0.018427	54.2591	0	0	0	0	0.157281	1.31373	0.858704	7.74791
603027	2019	C14	2.91353	2.91353	0.333333	3	19.865	21.4438	0.225261	0.271906	0.041868	42.6425	1	1	0.619339	1	0.431222	9.2893	0	1	59.5951	6.62168	0.157281	1.31373	0.858704	7.74791
2650	2019	C14	1.39609	1.39609	0.4	2	0	21.7258	0.142494	0.140537	0.086944	18.7864	1	1	0.419189	1	0.071606	19.6067	0	0	0	0	0.157281	1.31373	0.858704	7.74791
2329	2019	C14	2.6167	2.6167	0.333333	3	0.0032472	22.3216	0.503589	-0.035388	0.052001	31.4005	1	0	0.817178	0	0.00257	7.0171	0	1	0.0097416	0.0010824	0.157281	1.31373	0.858704	7.74791
603317	2019	C14	1.49132	1.49132	0.333333	3	28.03	21.4852	0.140221	0.222575	0.315685	67.8438	1	1	0.747553	1	0.691508	7.2589	0	1	84.09	9.34333	0.157281	1.31373	0.858704	7.74791
716	2019	C14	0.0951606	0.0951606	0.222222	2	0	22.3908	0.464141	0.128957	0.025525	30.6292	1	0	0.324533	0	0.05338	33.6305	0	1	0	0	0.157281	1.31373	0.858704	7.74791
2216	2019	C14	2.50474	2.50474	0.111111	1	7.912	22.3878	0.57816	0.080589	0.107581	10.5446	1	0	1.61412	0	0.099667	37.8878	0	1	7.912	0.879111	0.157281	1.31373	0.858704	7.74791
603020	2019	C14	1.33426	1.33426	0.333333	3	11.322	21.69	0.128213	-0.01004	0.058134	35.3813	1	1	0.463012	1	0.357638	12.6646	0	1	33.966	3.774	0.157281	1.31373	0.858704	7.74791
603866	2019	C14	0.156684	0.156684	0.111111	1	16.4488	22.3692	0.278226	0.16769	0.207796	24.9649	1	1	0.279754	0	0.401674	8.2985	0	1	16.4488	1.82764	0.157281	1.31373	0.858704	7.74791
2053	2019	C14	0.469104	0.469104	0.111111	1	0	22.9089	0.416733	0.351638	0.186605	31.635	1	0	0.327496	0	0	80.7696	1	1	0	0	0.157281	1.31373	0.858704	7.74791
2732	2019	C14	3.24604	3.24604	0.111111	1	0.02646	21.0046	0.225135	0.133797	0.072263	40.9696	1	0	0.559599	0	0.006087	61.1839	1	1	0.02646	0.00294	0.157281	1.31373	0.858704	7.74791
2661	2019	C14	1.37952	1.37952	0.090909	1	0.27819	22.1393	0.454565	0.062218	0.03151	28.0049	1	0	0.910562	0	0.009301	54.6139	0	1	0.27819	0.02529	0.157281	1.31373	0.858704	7.74791
600866	2019	C14	5.10198	5.10198	0.125	1	1e-05	21.4729	0.281608	0.221741	0.125184	16.4142	1	1	0.465134	1	1.1e-05	37.6343	1	0	1e-05	1.25e-06	0.157281	1.31373	0.858704	7.74791
600929	2019	C14	3.86737	3.86737	0	0	0	22.003	0.273672	-0.013377	0.048043	60.9217	1	1	0.424851	0	0	74.9993	1	1	0	0	0.157281	1.31373	0.858704	7.74791
2820	2019	C14	0.959573	0.959573	0.111111	1	0.0710289	20.8427	0.05075	0.05568	0.543738	30.3528	1	1	0.397817	0	0.006069	60.9519	1	1	0.0710289	0.0078921	0.157281	1.31373	0.858704	7.74791
2481	2019	C14	2.29643	2.29643	0	0	0	22.1804	0.3546	-0.108241	0.176013	35.0051	1	0	1.16787	0	0	36.3009	1	0	0	0	0.157281	1.31373	0.858704	7.74791
600784	2019	C14	1.753	1.753	0	0	0	22.3888	0.698692	0.140237	0.052962	23.73	1	0	0.368744	0	0	29.7725	1	0	0	0	0.157281	1.31373	0.858704	7.74791
600305	2019	C14	2.88963	2.88963	0.111111	1	0	21.8158	0.212473	0.081781	0.088161	44.6295	1	0	0.271002	0	0	54.8553	1	1	0	0	0.157281	1.31373	0.858704	7.74791
600298	2019	C14	4.35741	4.35741	0.090909	1	0.01	23.0165	0.465269	0.144662	0.045525	39.9781	1	1	0.688751	0	0.000121	75.8306	1	1	0.01	0.0009091	0.157281	1.31373	0.858704	7.74791
2495	2019	C14	4.11536	4.11536	0.111111	1	7.81943	20.9612	0.062371	-0.070124	0.155012	17.1495	1	0	0.109365	0	0.083574	0.1161	0	1	7.81943	0.868826	0.157281	1.31373	0.858704	7.74791
2770	2019	C14	0		0.125	1	0	21.9542	0.539504	-0.427552	0.00934	44.2693	1	0	0.134299	0	0.002037	55.6514	0	0	0	0	0.157281	1.31373	0.858704	7.74791
600381	2019	C14	1.92451	1.92451	0.166667	1	0	21.6024	0.05075	-0.298098	0.114953	46.5315	1	1	0.129418	1	0	56.1814	0	0	0	0	0.157281	1.31373	0.858704	7.74791
603299	2019	C14	2.12391	2.12391	0.111111	1	0	22.6785	0.419216	0.516322	0.145978	63.6889	1	1	1.04681	0	0	69.6484	1	1	0	0	0.157281	1.31373	0.858704	7.74791
2847	2019	C14	1.92247	1.92247	0.142857	1	1.22106	21.2302	0.530412	0.263392	0.056832	37.6803	1	0	2.23767	1	0.108026	64.0299	0	0	1.22106	0.174437	0.157281	1.31373	0.858704	7.74791
2570	2019	C14	0.605217	0.605217	0	0	0	22.1994	0.604806	0.118295	0.06803	29.1293	1	1	0.656635	0	7.1e-05	56.3397	0	1	0	0	0.157281	1.31373	0.858704	7.74791
603079	2019	C14	5.37442	5.37442	0.142857	1	0	21.1502	0.405119	0.053662	0.196618	28.9386	1	1	0.605374	0	0	66.955	0	0	0	0	0.157281	1.31373	0.858704	7.74791
600882	2019	C14	1.27865	1.27865	0.333333	3	7.46636	21.6165	0.481945	0.423157	0.167527	18.2392	0	1	1.09079	1	0.192652	33.4027	0	1	22.3991	2.48879	0.157281	1.31373	0.858704	7.74791
603755	2019	C14	3.36509	3.36509	0.285714	2	0	20.2636	0.07842	0.202658	0.219563	56.245	1	1	0.638523	1	0	80.829	0	0	0	0	0.157281	1.31373	0.858704	7.74791
603696	2019	C14	3.12853	3.12853	0.142857	1	12.4364	20.2726	0.072348	0.242726	0.16896	52.876	1	1	0.557021	1	0.52876	19.5259	0	0	12.4364	1.77663	0.157281	1.31373	0.858704	7.74791
600186	2019	C14	0.0578117	0.0578117	0	0	0	21.49	0.929262	-0.015217	0.490353	13.042	1	0	0.0720342	0	0	34.57	0	0	0	0	0.157281	1.31373	0.858704	7.74791
2719	2019	C14	0.486476	0.486476	0	0	0.024	20.9266	0.329362	0.117235	0.293479	46.9727	1	0	0.0730191	0	0.002816	61.3544	0	0	0	0	0.157281	1.31373	0.858704	7.74791
300765	2019	C14	1.03878	1.03878	0	0	0	21.7714	0.153228	0.013228	0.165699	73.1317	1	0	0.834939	0	0	75.0821	0	1	0	0	0.157281	1.31373	0.858704	7.74791
2507	2019	C14	1.3049	1.3049	0.272727	3	0.173026	21.9358	0.146006	0.039303	0.245999	39.6523	1	1	0.628116	0	0.003944	64.2548	1	1	0.519077	0.0471889	0.157281	1.31373	0.858704	7.74791
2597	2019	C14	3.44019	3.44019	0.333333	3	0.0302468	22.5396	0.271114	-0.038942	0.095129	44.8282	1	1	0.713543	0	0.00281	62.2465	0	1	0.0907404	0.0100823	0.157281	1.31373	0.858704	7.74791
600429	2019	C14	0.24974	0.24974	0.111111	1	0	23.3176	0.549304	0.093198	0.128382	35.7855	1	1	0.849965	0	0	82.4476	1	1	0	0	0.157281	1.31373	0.858704	7.74791
300401	2019	C14	5.95188	5.95188	0.333333	3	0.375	21.4554	0.161845	0.088104	0.243191	36.0951	1	1	0.294725	0	0.018372	41.003	0	1	1.125	0.125	0.157281	1.31373	0.858704	7.74791
603886	2019	C14	0.669244	0.669244	0.222222	2	0.640896	21.5957	0.376259	0.135048	0.095694	49.4963	1	0	0.200331	0	0.46672	71.659	0	1	1.28179	0.142421	0.157281	1.31373	0.858704	7.74791
2910	2019	C14	1.16304	1.16304	0.222222	2	0.0375	21.6366	0.508407	0.236909	0.099584	16.8855	1	0	0.316273	0	0.177607	45.0949	0	1	0.075	0.0083333	0.157281	1.31373	0.858704	7.74791
600887	2019	C14	0.600515	0.600515	0.272727	3	28.6747	24.8253	0.565439	0.139697	0.183038	12.0915	1	0	0.981315	1	0.090296	41.0224	0	1	86.024	7.82036	0.157281	1.31373	0.858704	7.74791
600872	2019	C14	3.14855	3.14855	0	0	0	22.5073	0.286868	0.122017	0.115249	24.9199	1	0	0.310957	0	0	63.6682	0	0	0	0	0.157281	1.31373	0.858704	7.74791
2946	2019	C14	1.22917	1.22917	0.125	1	0	22.403	0.616643	0.141393	0.082227	65.596	1	0	1.22336	0	0	90.3366	0	0	0	0	0.157281	1.31373	0.858704	7.74791
2626	2019	C14	2.06185	2.06185	0.222222	2	0.01	22.2705	0.371134	0.111105	0.084181	35.3418	1	1	1.26586	1	0.000195	72.7155	0	1	0.02	0.0022222	0.157281	1.31373	0.858704	7.74791
603288	2019	C14	2.96726	2.96726	0.111111	1	25.8409	23.9322	0.329491	0.162166	0.542735	58.2583	1	1	0.494337	1	0.144323	66.9158	0	1	25.8409	2.87121	0.157281	1.31373	0.858704	7.74791
2956	2019	C14	0.508226	0.508226	0.2	1	0	21.2268	0.189772	0.143297	0.078424	21.1021	1	1	0.601284	1	0	67.525	0	0	0	0	0.157281	1.31373	0.858704	7.74791
600419	2019	C14	0.195636	0.195636	0.222222	2	0	21.4287	0.418152	0.11256	0.069284	36.832	1	1	0.631522	0	0	52.134	1	1	0	0	0.157281	1.31373	0.858704	7.74791
688089	2019	C14	6.0101	6.0101	0.111111	1	0	20.984	0.05075	0.088926	0.624798	44.25	1	1	0.273418	1	0	77.5966	0	1	0	0	0.157281	1.31373	0.858704	7.74791
300146	2019	C14	2.3954	2.3954	0	0	0.075	22.8432	0.288009	0.209393	0.209415	44.9046	1	1	0.872	0	0.012417	18.1686	0	0	0	0	0.157281	1.31373	0.858704	7.74791
2847	2020	C14	2.62913	2.62913	0.285714	2	1.22106	21.427	0.571912	0.399905	0.080833	37.3602	1	0	3.01806	1	0.11375	65.8601	0	0	2.44211	0.348874	0.162283	1.30509	0.756583	6.53392
603020	2020	C14	1.27552	1.27552	0.333333	3	11.322	21.7496	0.130829	0.078232	0.09327	35.3813	1	1	0.579938	1	0.3567	10.6802	0	1	33.966	3.774	0.162283	1.30509	0.756583	6.53392
603288	2020	C14	3.12282	3.12282	0.111111	1	31.009	24.1088	0.317184	0.151286	0.52539	58.2583	1	1	0.414373	1	0.143739	68.1764	0	1	31.009	3.44545	0.162283	1.30509	0.756583	6.53392
600429	2020	C14	0.480426	0.480426	0.222222	2	0	23.3165	0.552284	-0.097828	0.149363	35.7855	1	1	0.252935	0	0	78.5479	1	1	0	0	0.162283	1.30509	0.756583	6.53392
300829	2020	C14	4.03299	4.03299	0.222222	2	0.4945	21.2835	0.236851	0.169852	0.079021	32.6865	1	1	1.41718	0	0.101657	18.287	0	1	0.989	0.109889	0.162283	1.30509	0.756583	6.53392
300791	2020	C14	3.13096	3.13096	0.285714	2	0.864	21.6977	0.176231	0.308475	0.078498	43.2	1	1	0.94557	1	0.16992	58.2704	0	0	1.728	0.246857	0.162283	1.30509	0.756583	6.53392
2732	2020	C14	3.16974	3.16974	0.111111	1	0.02646	21.0497	0.22684	0.11303	0.095626	40.9696	1	1	0.402783	0	0.006023	66.9504	1	1	0.02646	0.00294	0.162283	1.30509	0.756583	6.53392
2650	2020	C14	1.46017	1.46017	0.166667	1	2e-05	21.8637	0.182746	0.016127	0.167427	18.7864	1	1	0.303481	0	4.4e-05	19.64	0	0	2e-05	3.33e-06	0.162283	1.30509	0.756583	6.53392
2329	2020	C14	2.96696	2.96696	0.333333	3	0.0032472	22.5245	0.616637	0.105146	0.120835	31.4005	1	0	0.577536	0	0.00257	7.0937	0	1	0.0097416	0.0010824	0.162283	1.30509	0.756583	6.53392
603886	2020	C14	0.738768	0.738768	0.222222	2	0.640896	21.6598	0.412687	0.036263	0.105044	49.4963	1	0	0.329453	0	0.026704	70.032	0	1	1.28179	0.142421	0.162283	1.30509	0.756583	6.53392
600784	2020	C14	2.34916	2.34916	0	0	0	22.2687	0.627563	0.122653	0.033407	23.73	1	0	0.310043	0	0	29.7501	1	0	0	0	0.162283	1.30509	0.756583	6.53392
300401	2020	C14	4.83598	4.83598	0.333333	3	0.375	21.9544	0.150468	-0.144059	0.338273	31.2023	1	1	1.4433	0	0.01598	41.6678	0	1	1.125	0.125	0.162283	1.30509	0.756583	6.53392
688089	2020	C14	6.30186	6.30186	0.111111	1	0	21.0474	0.05075	0.038238	0.610953	44.25	1	1	0.604935	1	0	78.4935	0	1	0	0	0.162283	1.30509	0.756583	6.53392
600866	2020	C14	5.25668	5.25668	0.111111	1	0	21.6078	0.310893	0.063517	0.096017	18.2191	1	0	0.684752	0	1.1e-05	32.8072	1	1	0	0	0.162283	1.30509	0.756583	6.53392
600419	2020	C14	0.295522	0.295522	0.222222	2	0	21.675	0.334575	0.086734	0.142899	29.475	1	1	0.726971	0	0	43.61	1	1	0	0	0.162283	1.30509	0.756583	6.53392
600381	2020	C14	9.89665	9.89665	0.285714	2	0	21.5145	0.062135	-0.468371	0.081985	40.9103	1	1	0.0401148	1	0	50.3709	0	0	0	0	0.162283	1.30509	0.756583	6.53392
603755	2020	C14	3.6236	3.6236	0.285714	2	0	20.3829	0.144088	-0.078337	0.128553	56.245	1	1	0.409679	1	0	85.4752	0	0	0	0	0.162283	1.30509	0.756583	6.53392
603027	2020	C14	2.67066	2.67066	0.333333	3	24.6917	21.5051	0.131587	0.249513	0.053747	37.0927	1	1	0.230261	1	0.375298	16.2685	0	1	74.0752	8.23058	0.162283	1.30509	0.756583	6.53392
600872	2020	C14	3.00837	3.00837	0	0	0	22.6192	0.250383	0.095946	0.023334	24.9199	1	0	0.457381	0	0	68.7382	0	0	0	0	0.162283	1.30509	0.756583	6.53392
600929	2020	C14	3.94877	3.94877	0	0	0	22.2433	0.374707	-0.04733	0.098751	61.4038	1	1	0.119443	0	0	72.4237	1	1	0	0	0.162283	1.30509	0.756583	6.53392
2770	2020	C14	0		0	0	0	21.6062	0.874417	-0.158531	0.00934	44.2693	1	0	0.182491	0	0	53.33	0	0	0	0	0.162283	1.30509	0.756583	6.53392
2719	2020	C14	0.599892	0.599892	0	0	0.024	21.0744	0.384041	0.305485	0.294517	42.3707	1	0	0.385208	0	0.003354	55.26	0	0	0	0	0.162283	1.30509	0.756583	6.53392
2053	2020	C14	0.566985	0.566985	0.111111	1	0	22.98	0.437567	0.029558	0.14445	31.635	1	0	0.204231	0	0	80.5701	1	1	0	0	0.162283	1.30509	0.756583	6.53392
2216	2020	C14	1.71009	1.71009	0.111111	1	7.912	22.5144	0.50086	0.157101	0.171726	9.9726	1	0	2.76431	0	0.099657	38.0698	0	1	7.912	0.879111	0.162283	1.30509	0.756583	6.53392
2910	2020	C14	1.23045	1.23045	0.285714	2	3.21974	21.8484	0.483265	-0.090632	0.205016	16.2323	1	1	0.249899	1	0.14332	53.1709	0	0	6.43948	0.919926	0.162283	1.30509	0.756583	6.53392
600186	2020	C14	2.0013	2.0013	0.111111	1	0	21.1313	0.899613	-0.028118	0.03075	10.0375	1	0	0.538228	0	0	34.7217	0	1	0	0	0.162283	1.30509	0.756583	6.53392
600305	2020	C14	2.86794	2.86794	0.111111	1	0	21.8961	0.229653	0.099398	0.060779	44.6295	1	0	0.336217	0	0	60.2553	1	1	0	0	0.162283	1.30509	0.756583	6.53392
603043	2020	C14	2.35386	2.35386	0	0	0.050237	22.0681	0.33317	0.085445	0.433935	67.6959	1	0	0.573783	0	0.001244	75.042	1	0	0	0	0.162283	1.30509	0.756583	6.53392
603866	2020	C14	0.18943	0.18943	0.111111	1	16.5562	22.4611	0.149921	0.056575	0.125712	24.3419	1	1	0.639702	0	0.390689	14.9374	0	1	16.5562	1.83958	0.162283	1.30509	0.756583	6.53392
300973	2020	C14	2.91085	2.91085	0.333333	2	2.5889	20.6976	0.331081	0.142676	0.208546	15.2882	1	1	0.757329	1	0.402982	8.09	0	0	5.1778	0.862967	0.162283	1.30509	0.756583	6.53392
300908	2020	C14	3.54756	3.54756	0.222222	2	1.35	21.1793	0.072301	0.156765	0.114393	39.43	1	1	0.582706	0	0.17675	40.6885	0	1	2.7	0.3	0.162283	1.30509	0.756583	6.53392
2956	2020	C14	0.452059	0.452059	0.2	1	0	21.252	0.207552	0.053148	0.126675	21.1021	1	1	0.625323	1	0	66.8408	0	0	0	0	0.162283	1.30509	0.756583	6.53392
603299	2020	C14	2.26627	2.26627	0.111111	1	0	22.7065	0.4245	-0.060397	0.160073	63.6256	1	1	1.52888	0	0	69.2961	1	1	0	0	0.162283	1.30509	0.756583	6.53392
2661	2020	C14	0.692317	0.692317	0.090909	1	0.36819	22.0719	0.333821	0.304478	0.066617	27.5069	1	0	0.476323	0	0.015648	42.1916	0	1	0.36819	0.0334718	0.162283	1.30509	0.756583	6.53392
600882	2020	C14	1.36506	1.36506	0.125	1	0.05861	21.8521	0.407349	0.632017	0.175656	18.5932	1	1	0.804948	0	0.190756	30.4566	0	0	0.05861	0.0073262	0.162283	1.30509	0.756583	6.53392
300146	2020	C14	2.23995	2.23995	0	0	0.035	22.9892	0.279856	0.15833	0.18939	44.9464	1	1	0.363914	0	0.012064	23.2198	0	0	0	0	0.162283	1.30509	0.756583	6.53392
2626	2020	C14	2.10335	2.10335	0.222222	2	0.01	22.3628	0.322235	0.097946	0.127113	34.3421	1	1	0.772822	1	0.000195	63.4392	0	1	0.02	0.0022222	0.162283	1.30509	0.756583	6.53392
600887	2020	C14	0.502757	0.502757	0.090909	1	28.6747	24.9881	0.570895	0.07238	0.160687	13.5355	1	1	0.95628	1	0.077426	44.4354	0	1	28.6747	2.60679	0.162283	1.30509	0.756583	6.53392
300765	2020	C14	1.06615	1.06615	0	0	0	21.8067	0.090698	0.048477	0.385036	73.1317	1	0	0.781687	0	0	75.642	0	1	0	0	0.162283	1.30509	0.756583	6.53392
2507	2020	C14	0.945755	0.945755	0.111111	1	0.173026	22.1019	0.140606	0.142317	0.078329	39.6523	1	1	0.27824	0	0.003944	67.7145	1	1	0.173026	0.0192251	0.162283	1.30509	0.756583	6.53392
300915	2020	C14	3.86845	3.86845	0.333333	2	1.728	21.1215	0.112817	-0.020423	0.624798	43.2	1	1	0.384426	0	0.2975	1.8483	0	0	3.456	0.576	0.162283	1.30509	0.756583	6.53392
603079	2020	C14	4.11454	4.11454	0.142857	1	0	21.2544	0.220948	0.670644	0.260105	26.5063	1	1	0.402836	0	0	56.852	0	0	0	0	0.162283	1.30509	0.756583	6.53392
2597	2020	C14	3.28412	3.28412	0.333333	3	0.0226851	22.6689	0.293099	-0.076944	0.080882	44.6578	1	1	0.466484	0	0.002118	64.2106	0	1	0.0680553	0.0075617	0.162283	1.30509	0.756583	6.53392
300858	2020	C14	5.18142	5.18142	0.142857	1	0.54303	20.7225	0.066709	0.100812	0.202385	30.2418	1	0	0.74912	0	0.15254	28.8117	0	0	0.54303	0.0775757	0.162283	1.30509	0.756583	6.53392
605338	2020	C14	0.442965	0.442965	0.25	2	10.1193	21.412	0.178991	-0.083539	0.281073	40.8038	1	0	1.656	1	0.411525	26.7803	0	0	20.2387	2.52983	0.162283	1.30509	0.756583	6.53392
600597	2020	C14	0.288807	0.288807	0.166667	1	0.0201	23.7344	0.561039	0.117868	0.145217	51.623	1	1	0.990251	0	0.000176	62.537	1	0	0.0201	0.00335	0.162283	1.30509	0.756583	6.53392
2820	2020	C14	1.51293	1.51293	0.125	1	0.0710289	20.8229	0.05075	-0.312887	0.606782	32.3528	1	1	0.137333	1	0.006069	50.9676	1	0	0.0710289	0.0088786	0.162283	1.30509	0.756583	6.53392
603697	2020	C14	0.256173	0.256173	0.285714	2	15.1934	21.3762	0.080187	0.084035	0.227403	49.8887	1	1	0.96014	1	0.499537	0.5337	0	0	30.3867	4.34096	0.162283	1.30509	0.756583	6.53392
716	2020	C14	0.0996069	0.0996069	0.222222	2	0	22.3746	0.468068	-0.141816	0.022861	30.638	1	0	0.35621	0	0.051612	33.3641	0	1	0	0	0.162283	1.30509	0.756583	6.53392
300898	2020	C14	2.13059	2.13059	0.111111	1	0.525	20.707	0.206998	0.133486	0.195509	30.4839	1	0	2.43041	0	0.099613	38.7745	0	1	0.525	0.0583333	0.162283	1.30509	0.756583	6.53392
603317	2020	C14	1.28538	1.28538	0.333333	3	34.0395	22.1795	0.130613	0.368967	0.624798	64.468	1	1	0.543498	1	0.649971	11.3751	0	1	102.118	11.3465	0.162283	1.30509	0.756583	6.53392
605179	2020	C14	2.13764	2.13764	0.142857	1	3.1756	21.6048	0.465827	-0.025003	0.305976	40.3761	1	0	1.85755	0	0.079192	46.7943	0	0	3.1756	0.453657	0.162283	1.30509	0.756583	6.53392
2481	2020	C14	2.87703	2.87703	0.125	1	0	22.045	0.266963	-0.04814	0.096018	35.0051	1	0	2.02267	0	0	44.8127	1	0	0	0	0.162283	1.30509	0.756583	6.53392
600873	2020	C14	2.74613	2.74613	0.2	1	2.34498	23.6674	0.509482	0.171502	0.078694	27.5515	1	0	0.645893	0	0.025367	12.5707	0	0	2.34498	0.468995	0.162283	1.30509	0.756583	6.53392
2946	2020	C14	1.11084	1.11084	0.125	1	0	22.8726	0.666532	0.189196	0.062462	65.596	1	1	0.895162	0	0	89.1053	0	0	0	0	0.162283	1.30509	0.756583	6.53392
600298	2020	C14	4.32318	4.32318	0.1	1	0.0021	23.1035	0.427427	0.167297	0.10232	39.9781	1	1	1.55691	0	2.5e-05	65.7037	1	1	0.0021	0.00021	0.162283	1.30509	0.756583	6.53392
2570	2020	C14	0.46013	0.46013	0	0	0	22.1181	0.626743	-0.043203	0.086722	26.1333	1	1	0.689751	0	7.1e-05	38.4304	0	0	0	0	0.162283	1.30509	0.756583	6.53392
603739	2020	C14	8.32216	8.32216	0	0	0.16554	21.0958	0.231641	0.134004	0.172163	51.9122	1	0	1.94724	0	0.013677	54.545	0	0	0	0	0.162283	1.30509	0.756583	6.53392
2495	2020	C14	3.80381	3.80381	0.111111	1	7.81943	20.9679	0.061067	-0.179588	0.181195	17.1495	1	0	0.0878781	0	0.083574	0.1161	0	1	7.81943	0.868826	0.162283	1.30509	0.756583	6.53392
300829	2021	C14	3.64875	3.64875	0.125	1	0	21.5051	0.342454	0.400198	0.098288	32.6865	1	1	1.27915	0	0.048911	20.6728	0	0	0	0	0.152807	1.26154	0.818889	6.92994
600882	2021	C14	0.895211	0.895211	0.333333	3	7.61036	22.6249	0.267387	0.573098	0.361263	28.4679	0	1	0.6293	0	0.152124	49.6179	0	1	22.8311	2.53679	0.152807	1.26154	0.818889	6.92994
2910	2021	C14	0.90529	0.90529	0.222222	2	3.21974	21.7566	0.416202	0.380647	0.129131	16.323	1	1	0.348942	0	0.142917	52.55	1	1	6.43948	0.715498	0.152807	1.26154	0.818889	6.92994
605300	2021	C14	1.05084	1.05084	0.285714	2	12.9026	21.6184	0.201203	0.280153	0.136113	32.2556	1	0	0.531665	1	0.352508	32.2698	0	0	25.8051	3.68645	0.152807	1.26154	0.818889	6.92994
605016	2021	C14	3.56065	3.56065	0.111111	1	0.021	20.9721	0.061637	0.307695	0.226931	47.3383	1	0	0.586358	0	0.031743	21.5686	0	1	0.021	0.0023333	0.152807	1.26154	0.818889	6.92994
603043	2021	C14	1.99094	1.99094	0	0	0.0703318	22.298	0.339086	0.183252	0.401002	60.9263	1	1	0.526327	0	0.001244	75.0758	1	0	0	0	0.152807	1.26154	0.818889	6.92994
300858	2021	C14	7.44634	7.44634	0.142857	1	0.977454	20.7632	0.070463	0.075064	0.462909	30.2418	1	0	0.426936	0	0.175115	25.9662	0	0	0.977454	0.139636	0.152807	1.26154	0.818889	6.92994
603317	2021	C14	1.29387	1.29387	0.333333	3	34.0395	22.1656	0.100793	-0.143412	0.245128	64.669	1	1	0.383188	1	0.6509	7.4642	0	1	102.118	11.3465	0.152807	1.26154	0.818889	6.92994
2719	2021	C14	0.452586	0.452586	0	0	0.024	21.162	0.433566	0.309345	0.233014	36.7066	1	0	0.318202	0	0.003354	48.61	0	0	0	0	0.152807	1.26154	0.818889	6.92994
603079	2021	C14	5.0198	5.0198	0.142857	1	0	21.2913	0.242429	-0.089451	0.277662	26.5063	1	1	0.468721	0	0	53.4441	0	0	0	0	0.152807	1.26154	0.818889	6.92994
603299	2021	C14	2.43075	2.43075	0.111111	1	0	22.8128	0.445274	0.209298	0.11892	63.5572	1	1	1.23873	1	0	68.1336	1	1	0	0	0.152807	1.26154	0.818889	6.92994
2053	2021	C14	0.257792	0.257792	0.111111	1	0	23.0088	0.42738	0.134932	0.11649	31.635	1	0	0.308662	0	0	80.0643	1	1	0	0	0.152807	1.26154	0.818889	6.92994
603886	2021	C14	0.667465	0.667465	0.222222	2	0.640896	21.8464	0.480478	0.122021	0.057622	49.4963	1	0	0.538712	0	0.026704	74.1701	0	1	1.28179	0.142421	0.152807	1.26154	0.818889	6.92994
605338	2021	C14	0.433322	0.433322	0.333333	3	10.1193	21.6523	0.244062	0.410583	0.494368	40.8038	1	0	0.791446	1	0.410956	28.813	0	1	30.358	3.37311	0.152807	1.26154	0.818889	6.92994
300765	2021	C14	1.42449	1.42449	0	0	0	21.8944	0.082286	0.086969	0.381881	73.1317	1	0	0.567358	0	0	77.3547	0	1	0	0	0.152807	1.26154	0.818889	6.92994
2626	2021	C14	2.29378	2.29378	0.222222	2	0.01	22.4893	0.311364	0.031889	0.109033	34.3421	1	1	0.469594	1	0.000195	62.543	0	1	0.02	0.0022222	0.152807	1.26154	0.818889	6.92994
600872	2021	C14	3.3252	3.3252	0	0	0	22.5012	0.281747	-0.001508	0.065619	24.2257	1	0	0.457326	0	0	53.4143	0	0	0	0	0.152807	1.26154	0.818889	6.92994
603696	2021	C14	2.50937	2.50937	0.142857	1	11.688	20.2787	0.144078	0.305813	0.244771	49.6941	1	1	0.115625	1	0.496941	19.8249	0	0	11.688	1.66972	0.152807	1.26154	0.818889	6.92994
2820	2021	C14	1.18555	1.18555	0.111111	1	0.0710289	20.8659	0.086521	0.161789	0.228756	32.3528	1	1	0.139107	0	0.003468	41.9382	1	1	0.0710289	0.0078921	0.152807	1.26154	0.818889	6.92994
301206	2021	C14	3.52179	3.52179	0	0	0.1352	21.2144	0.360326	1.13912	0.157844	45.9388	1	1	0.523072	0	0.024554	19.89	0	1	0	0	0.152807	1.26154	0.818889	6.92994
603027	2021	C14	2.87696	2.87696	0.25	2	29.6301	21.5979	0.134951	0.13702	0.082136	37.0941	1	1	0.398721	1	0.372268	12.4409	0	0	59.2602	7.40752	0.152807	1.26154	0.818889	6.92994
2570	2021	C14	1.02913	1.02913	0.125	1	0	22.1268	0.54865	-0.047117	0.157345	19.6491	1	1	0.633904	1	5.4e-05	32.9487	0	0	0	0	0.152807	1.26154	0.818889	6.92994
1215	2021	C14	0.705671	0.705671	0.125	1	0.00974	21.0166	0.289136	0.348932	0.247649	46.037	0	0	0.276159	0	0.003486	77.0753	0	0	0.00974	0.0012175	0.152807	1.26154	0.818889	6.92994
600887	2021	C14	0.543439	0.543439	0.090909	1	28.6747	25.3479	0.52148	0.141105	0.304823	15.7357	1	1	0.796688	1	0.073613	46.0587	0	1	28.6747	2.60679	0.152807	1.26154	0.818889	6.92994
300898	2021	C14	2.14894	2.14894	0.111111	1	0.525	20.7876	0.209598	0.25214	0.129272	30.4839	1	0	0.281391	0	0.042867	43.3351	0	1	0.525	0.0583333	0.152807	1.26154	0.818889	6.92994
300791	2021	C14	3.5117	3.5117	0.285714	2	1.296	22.0635	0.333847	0.146181	0.185527	43.1593	1	1	0.310532	1	0.179528	51.9545	0	0	2.592	0.370286	0.152807	1.26154	0.818889	6.92994
600186	2021	C14	1.21616	1.21616	0.090909	1	0	21.5402	0.483097	0.096874	0.270442	10.0624	1	0	0.135205	0	0	44.9623	0	1	0	0	0.152807	1.26154	0.818889	6.92994
603288	2021	C14	3.08718	3.08718	0.111111	1	34.0395	24.23	0.295097	0.097059	0.419969	58.2583	1	1	0.430511	1	0.143525	68.0947	0	1	34.0395	3.78216	0.152807	1.26154	0.818889	6.92994
2946	2021	C14	1.01259	1.01259	0	0	0.342263	22.975	0.698103	0.328695	0.053692	64.5703	1	1	0.657991	0	0.009332	84.269	0	0	0	0	0.152807	1.26154	0.818889	6.92994
2507	2021	C14	0.99452	0.99452	0.272727	3	0.170026	22.7708	0.075065	0.108195	0.083881	35.2623	1	1	0.168087	0	0.003474	62.2768	1	1	0.510077	0.0463707	0.152807	1.26154	0.818889	6.92994
603102	2021	C14	3.63502	3.63502	0.333333	3	2.61988	20.6354	0.220764	0.144543	0.452196	40.9356	1	1	1.09269	1	0.46186	5.47	0	1	7.85964	0.873293	0.152807	1.26154	0.818889	6.92994
300915	2021	C14	4.31816	4.31816	0.333333	2	2.592	21.1928	0.126794	0.306621	0.151583	43.2	1	1	0.4587	0	0.291	6.2443	0	0	5.184	0.864	0.152807	1.26154	0.818889	6.92994
600784	2021	C14	3.08228	3.08228	0	0	0	22.1776	0.541635	0.188966	0.051751	23.73	1	0	0.242084	0	0	29.3846	1	0	0	0	0.152807	1.26154	0.818889	6.92994
603697	2021	C14	0.255527	0.255527	0.285714	2	15.1934	21.4739	0.102519	0.116202	0.076469	49.1622	1	1	0.842528	1	0.493783	3.7728	0	0	30.3867	4.34096	0.152807	1.26154	0.818889	6.92994
2329	2021	C14	2.71018	2.71018	0.333333	3	0.0032472	22.4139	0.659366	0.031533	0.049289	31.4005	1	0	0.5168	0	0.316575	10.9716	0	1	0.0097416	0.0010824	0.152807	1.26154	0.818889	6.92994
1219	2021	C14	0.489732	0.489732	0	0	0	20.6552	0.081861	-0.096563	0.492188	46.7397	1	0	0.23643	0	6.8e-05	55.6973	1	0	0	0	0.152807	1.26154	0.818889	6.92994
600419	2021	C14	0.308117	0.308117	0.222222	2	0	21.968	0.336986	0.19324	0.259413	31.0994	1	1	0.702581	0	0	47.5631	1	1	0	0	0.152807	1.26154	0.818889	6.92994
300973	2021	C14	2.91799	2.91799	0	0	1.08585	21.6526	0.216039	0.556611	0.309289	15.2882	1	0	0.826834	0	0.355733	18.3385	0	0	0	0	0.152807	1.26154	0.818889	6.92994
2597	2021	C14	3.12851	3.12851	0.333333	3	0.0226851	22.9034	0.339824	0.594362	0.105525	44.657	1	1	0.461943	0	0.002118	65.7453	0	1	0.0680553	0.0075617	0.152807	1.26154	0.818889	6.92994
605339	2021	C14	2.7675	2.7675	0	0	0.01	22.1392	0.223116	0.237079	0.48741	73.1317	1	1	0.458617	0	0.00062	84.5303	0	0	0	0	0.152807	1.26154	0.818889	6.92994
2650	2021	C14	1.53175	1.53175	0.2	1	2e-05	21.8291	0.123153	-0.15341	0.117766	18.7864	1	1	0.37068	1	4.4e-05	20.8059	0	0	2e-05	4e-06	0.152807	1.26154	0.818889	6.92994
2732	2021	C14	3.16116	3.16116	0.125	1	0.02646	21.2197	0.267355	0.212431	0.150267	40.9696	1	1	1.22801	0	0.005833	64.5334	1	0	0.02646	0.0033075	0.152807	1.26154	0.818889	6.92994
300146	2021	C14	2.02252	2.02252	0	0	0.035	23.2856	0.187369	0.219262	0.223683	41.7931	1	1	1.1163	0	0.010971	21.9723	0	0	0	0	0.152807	1.26154	0.818889	6.92994
603866	2021	C14	0.32588	0.32588	0.111111	1	23.1787	22.5178	0.179798	0.062448	0.056271	24.3419	1	1	0.497791	0	0.39072	17.3751	0	1	23.1787	2.57541	0.152807	1.26154	0.818889	6.92994
603020	2021	C14	1.19329	1.19329	0.333333	3	11.7014	22.0752	0.132186	0.253462	0.064012	30.5331	1	1	0.339715	1	0.307139	14.9563	0	1	35.1043	3.90048	0.152807	1.26154	0.818889	6.92994
600298	2021	C14	4.45137	4.45137	0.181818	2	0.0021	23.3219	0.464434	0.19504	0.0964	39.5566	1	1	2.12428	0	0.000241	72.2169	1	1	0.0042	0.0003818	0.152807	1.26154	0.818889	6.92994
2495	2021	C14	3.4982	3.4982	0	0	7.81943	20.9873	0.064338	0.149865	0.247414	17.1495	1	0	0.083502	0	0.083574	0.3149	0	0	0	0	0.152807	1.26154	0.818889	6.92994
605179	2021	C14	1.93589	1.93589	0.142857	1	3.1756	21.7422	0.562292	0.189609	0.066393	40.3761	1	1	1.00867	1	0.158384	46.5474	0	0	3.1756	0.453657	0.152807	1.26154	0.818889	6.92994
2481	2021	C14	3.3459	3.3459	0.125	1	0.109	22.0375	0.263112	0.072165	0.031371	35.0051	1	0	1.37344	0	0.002556	39.6546	1	0	0.109	0.013625	0.152807	1.26154	0.818889	6.92994
600429	2021	C14	1.52191	1.52191	0.111111	1	0	23.2548	0.519722	0.051321	0.104734	35.7855	1	1	0.215418	0	0	75.8215	1	1	0	0	0.152807	1.26154	0.818889	6.92994
2770	2021	C14	0		0	0	0	21.6047	0.928586	0.242203	0.00934	44.2693	1	0	0.105449	0	0	53.33	0	0	0	0	0.152807	1.26154	0.818889	6.92994
2847	2021	C14	2.41902	2.41902	0.285714	2	1.34247	21.4565	0.575558	0.164715	0.054721	37.4007	1	0	3.73982	1	0.131407	50.8891	0	0	2.68494	0.383563	0.152807	1.26154	0.818889	6.92994
2956	2021	C14	0.410595	0.410595	0.2	1	0	21.2981	0.23921	0.125976	0.140645	21.1077	1	1	0.569226	1	0.001649	58.4743	0	0	0	0	0.152807	1.26154	0.818889	6.92994
2661	2021	C14	0.65796	0.65796	0.090909	1	0.39267	22.0789	0.333285	0.093208	0.040591	27.3233	1	0	1.34381	0	0.015414	36.6487	0	1	0.39267	0.0356973	0.152807	1.26154	0.818889	6.92994
716	2021	C14	0.328367	0.328367	0.222222	2	0	22.352	0.477292	0.047871	0.057617	30.638	1	1	0.372513	0	0.013849	32.853	0	1	0	0	0.152807	1.26154	0.818889	6.92994
600929	2021	C14	4.0572	4.0572	0	0	0.034	22.8487	0.379285	1.20851	0.06702	60.4717	1	1	0.713502	0	0.001653	69.2017	1	1	0	0	0.152807	1.26154	0.818889	6.92994
300401	2021	C14	6.13605	6.13605	0.333333	3	0.375	21.9832	0.353603	0.816734	0.134264	26.2022	1	1	1.60516	0	0.015917	37.4693	0	1	1.125	0.125	0.152807	1.26154	0.818889	6.92994
600873	2021	C14	2.84283	2.84283	0.2	1	2.34498	23.764	0.492308	0.339445	0.155583	27.564	1	0	0.427618	0	0.025373	16.4158	0	0	2.34498	0.468995	0.152807	1.26154	0.818889	6.92994
2216	2021	C14	1.38648	1.38648	0.111111	1	8.7032	22.6078	0.50885	0.002506	0.141724	9.9726	1	0	2.28232	0	0.099657	33.6427	0	1	8.7032	0.967022	0.152807	1.26154	0.818889	6.92994
603755	2021	C14	3.35182	3.35182	0.285714	2	0	20.5296	0.197831	0.285739	0.117944	56.245	1	1	0.465238	1	0	85.3694	0	0	0	0	0.152807	1.26154	0.818889	6.92994
600381	2021	C14	7.46568	7.46568	0.285714	2	0	21.3374	0.05075	0.028147	0.089248	33.9173	1	1	0.0757845	1	0	39.72	0	0	0	0	0.152807	1.26154	0.818889	6.92994
600866	2021	C14	5.57695	5.57695	0	0	0	21.6288	0.282104	0.106398	0.093409	20.219	1	0	0.520302	0	1.1e-05	29.24	1	0	0	0	0.152807	1.26154	0.818889	6.92994
688089	2021	C14	8.81409	8.81409	0.111111	1	0.166527	21.0938	0.05075	0.085478	0.453283	44.25	1	1	0.710913	1	0.029892	76.9594	0	1	0.166527	0.018503	0.152807	1.26154	0.818889	6.92994
300908	2021	C14	4.02152	4.02152	0.222222	2	1.35	21.2507	0.096487	0.109502	0.04579	39.43	1	1	0.580252	0	0.17675	39.9311	0	1	2.7	0.3	0.152807	1.26154	0.818889	6.92994
603739	2021	C14	8.77082	8.77082	0	0	0.231756	21.5216	0.241329	0.198463	0.140322	44.5911	1	0	1.73861	0	0.011748	62.1443	0	0	0	0	0.152807	1.26154	0.818889	6.92994
600300	2011	C15	0.0290365	0.0290365	0.166667	2	0	22.6818	0.578926	0.12719	0.11905	32.0452	1	1	0.593999	0	0	59.1635	0	1	0	0	0.159931	1.58065	0.028888	0.203332
848	2011	C15	0.375806	0.375806	0.222222	2	0.0047923	21.1271	0.481621	0.066543	0.375219	42.5523	1	1	0.277808	0	0.00047	72.2609	0	1	0.0095846	0.001065	0.159931	1.58065	0.028888	0.203332
600702	2011	C15	0		0.333333	3	0.0056378	21.9069	0.37873	0.418749	0.086972	31.8535	1	1	0.0047099	1	0.000231	56.8129	1	1	0.0169134	0.0018793	0.159931	1.58065	0.028888	0.203332
600059	2011	C15	0.80362	0.80362	0.363636	4	0	21.8528	0.264034	0.15411	0.113115	40.5451	1	1	0.217512	1	5.1e-05	47.2914	1	1	0	0	0.159931	1.58065	0.028888	0.203332
600616	2011	C15	0		0.111111	1	0	21.1094	0.195758	0.065809	0.171456	33.7691	1	0	1.0066	0	0	78.2257	1	1	0	0	0.159931	1.58065	0.028888	0.203332
600189	2011	C15	0		0.090909	1	0	21.7635	0.501596	0.093626	0.124396	46.9994	1	1	2.24561	0	1.1e-05	47.4823	1	1	0	0	0.159931	1.58065	0.028888	0.203332
2568	2011	C15	10.0215	10.0215	0.285714	2	3.104	20.2504	0.05075	0.083166	0.624798	38.8	1	0	0.648393	1	0.42	0.442	0	0	6.208	0.886857	0.159931	1.58065	0.028888	0.203332
596	2011	C15	0		0.222222	2	0	22.1683	0.349073	0.760354	0.490835	53.8928	1	0	0.0969372	0	0	77.0604	1	1	0	0	0.159931	1.58065	0.028888	0.203332
2646	2011	C15	0		0.333333	3	0	21.3095	0.126703	0.410109	0.624798	65	1	0	0.760625	0	0	89.3624	0	1	0	0	0.159931	1.58065	0.028888	0.203332
2304	2011	C15	0		0	0	0.653539	23.6615	0.475267	0.672236	0.37588	34.0504	1	0	0.016761	0	0.01955	89.0418	1	1	0	0	0.159931	1.58065	0.028888	0.203332
600809	2011	C15	0.241065	0.241065	0	0	0.00302	22.3149	0.474462	0.487804	0.411331	69.974	1	0	2.85298	0	7e-05	88.7386	1	1	0	0	0.159931	1.58065	0.028888	0.203332
600132	2011	C15	0		0	0	0.0018264	21.9998	0.587017	0.134575	0.087401	20	1	1	0.638412	0	7.8e-05	73.0762	0	1	0	0	0.159931	1.58065	0.028888	0.203332
858	2011	C15	0		0.2	2	0.0078191	24.3316	0.364689	0.309452	0.583942	56.0693	0	1	0.0264237	0	8.3e-05	76.4836	1	1	0.0156382	0.0015638	0.159931	1.58065	0.028888	0.203332
600573	2011	C15	0		0.111111	1	0	20.9448	0.082689	-0.03118	0.233919	50.0271	1	0	0.294324	0	0.000211	57.8554	1	1	0	0	0.159931	1.58065	0.028888	0.203332
860	2011	C15	0		0.222222	2	0	23.0586	0.71026	0.209273	0.151344	46.9955	1	1	0.002989	1	0	59.9189	1	1	0	0	0.159931	1.58065	0.028888	0.203332
600238	2011	C15	0.315544	0.315544	0	0	0	21.058	0.546422	-0.048472	0.232819	17.7194	1	0	0.546021	0	1.1e-05	39.107	1	1	0	0	0.159931	1.58065	0.028888	0.203332
729	2011	C15	0		0.4	6	0.0038898	23.5374	0.392123	0.178518	0.085527	56.4764	1	1	0.882314	1	0.000163	79.4336	1	1	0.0233388	0.0015559	0.159931	1.58065	0.028888	0.203332
929	2011	C15	0		0	0	0	20.9524	0.267977	-0.001977	0.25753	21.2888	1	1	0.314725	0	0	39.3335	0	0	0	0	0.159931	1.58065	0.028888	0.203332
600197	2011	C15	0		0	0	0	21.5446	0.471539	0.137969	0.049266	50.5054	1	1	0.244878	0	0	56.5803	1	0	0	0	0.159931	1.58065	0.028888	0.203332
600600	2011	C15	0.0473695	0.0473695	0.166667	2	0.012416	23.7975	0.478744	0.163848	0.256546	30.4519	1	1	1.96959	0	0.00048	89.8884	1	1	0.024832	0.0020693	0.159931	1.58065	0.028888	0.203332
600779	2011	C15	0		0.142857	1	0	21.6512	0.339889	-0.184941	0.202282	39.709	1	0	3.03273	0	0.000671	46.165	0	0	0	0	0.159931	1.58065	0.028888	0.203332
600559	2011	C15	0		0.222222	2	0	21.0939	0.650073	0.212373	0.033758	36.1058	1	0	0.308897	0	0	71.5166	1	1	0	0	0.159931	1.58065	0.028888	0.203332
600962	2011	C15	0.0352857	0.0352857	0	0	0	21.4495	0.462423	0.225845	0.09819	44.3749	1	1	0.0843528	1	2e-05	60.3021	1	1	0	0	0.159931	1.58065	0.028888	0.203332
600543	2011	C15	0		0	0	0	20.9192	0.10132	-0.015912	0.396124	13.3063	1	1	0.277445	0	0	34.6479	1	1	0	0	0.159931	1.58065	0.028888	0.203332
600084	2011	C15	0		0.090909	1	0.0008211	21.7425	0.682361	0.100883	0.096923	42.6533	0	0	1.39085	0	1e-05	49.9593	1	1	0.0008211	7.46e-05	0.159931	1.58065	0.028888	0.203332
2461	2011	C15	0		0.3	3	0	22.4251	0.415236	0.166995	0.060916	51.9428	0	1	0.673132	0	0	88.8457	1	1	0	0	0.159931	1.58065	0.028888	0.203332
799	2011	C15	0		0.111111	1	0	21.4882	0.361573	0.71606	0.434151	30.9998	1	1	0.693467	0	0	51.9564	0	1	0	0	0.159931	1.58065	0.028888	0.203332
568	2011	C15	0.629877	0.629877	0.272727	3	0	23.2472	0.420958	0.569188	0.252372	21.5171	1	0	0.174219	0	6e-06	81.3196	1	1	0	0	0.159931	1.58065	0.028888	0.203332
600696	2011	C15	0		0.2	1	0	20.6508	0.430491	0.595763	0.091892	11.7452	1	1	4.21329	0	0	15.75	0	0	0	0	0.159931	1.58065	0.028888	0.203332
869	2011	C15	0		0.166667	2	0	22.7106	0.294134	0.209636	0.172221	50.4	1	0	0.202037	0	0	74.0074	0	1	0	0	0.159931	1.58065	0.028888	0.203332
600199	2011	C15	0.128695	0.128695	0.222222	2	0.00208	21.5748	0.257415	0.278734	0.435955	32.0736	0	0	0.0661018	0	3.7e-05	52.1882	1	1	0.00416	0.0004622	0.159931	1.58065	0.028888	0.203332
596	2012	C15	4.15439	4.15439	0.222222	2	0	22.3925	0.364091	0.268768	0.453955	53.8928	1	0	0.0678837	0	2e-06	71.5909	1	1	0	0	0.151481	1.53333	0.0745804	0.469934
600702	2012	C15	0.412697	0.412697	0.333333	3	0.0056378	21.9655	0.324826	0.543837	0.064701	31.8535	1	1	0.0010542	1	0.000231	61.9328	1	1	0.0169134	0.0018793	0.151481	1.53333	0.0745804	0.469934
568	2012	C15	0.607484	0.607484	0.272727	3	0.0174	23.4688	0.372576	0.3712	0.445773	21.4551	1	0	0.101839	0	0.000827	78.233	1	1	0.0522	0.0047455	0.151481	1.53333	0.0745804	0.469934
600779	2012	C15	0.228681	0.228681	0	0	0	21.6987	0.285006	0.104105	0.087805	39.709	1	0	1.30745	0	0.000563	46.6842	0	1	0	0	0.151481	1.53333	0.0745804	0.469934
2304	2012	C15	0.261085	0.261085	0.2	2	0.784246	23.887	0.378192	0.355513	0.323733	34.0515	1	0	0.0370187	1	0.019597	86.736	1	1	1.56849	0.156849	0.151481	1.53333	0.0745804	0.469934
848	2012	C15	0.585399	0.585399	0.222222	2	0.0052715	21.1598	0.469115	0.103502	0.356108	42.5523	1	1	0.329432	0	0.000465	72.9499	0	1	0.010543	0.0011714	0.151481	1.53333	0.0745804	0.469934
869	2012	C15	0.195445	0.195445	0.166667	2	0	22.818	0.254046	-0.063711	0.192326	50.4	1	0	0.287989	0	0	70.3645	0	1	0	0	0.151481	1.53333	0.0745804	0.469934
729	2012	C15	1.36899	1.36899	0.4	6	0	23.626	0.394888	0.073867	0.075013	57.4833	1	0	0.867917	0	0.000133	73.0996	1	1	0	0	0.151481	1.53333	0.0745804	0.469934
600600	2012	C15	0.0477085	0.0477085	0.2	2	0.00013	23.8871	0.459728	0.113286	0.264957	30.4519	1	1	1.52266	0	0.000389	87.0596	1	1	0.00026	2.6e-05	0.151481	1.53333	0.0745804	0.469934
600962	2012	C15	0.0686628	0.0686628	0	0	0	21.6487	0.532297	0.309878	0.100329	44.3749	1	1	0.583114	1	2e-05	53.1555	1	1	0	0	0.151481	1.53333	0.0745804	0.469934
600197	2012	C15	1.15702	1.15702	0	0	0	21.7435	0.517163	0.427138	0.072096	50.5054	1	1	0.141079	0	0	62.5796	1	0	0	0	0.151481	1.53333	0.0745804	0.469934
600519	2012	C15	2.3901	2.3901	0.181818	2	0	24.5299	0.212101	0.437606	0.490286	61.8092	1	1	0.0054438	0	0	81.6209	1	1	0	0	0.151481	1.53333	0.0745804	0.469934
600132	2012	C15	0.437233	0.437233	0	0	0.0018264	22.2618	0.601959	0.168584	0.093305	20	1	1	0.665148	0	7.8e-05	51.9499	0	1	0	0	0.151481	1.53333	0.0745804	0.469934
600238	2012	C15	0.283889	0.283889	0	0	0	21.2357	0.520635	-0.175738	0.147581	17.3931	1	0	0.498901	0	1.1e-05	33.4779	1	0	0	0	0.151481	1.53333	0.0745804	0.469934
600559	2012	C15	0.151334	0.151334	0.222222	2	0	21.2483	0.631219	0.178663	0.027846	36.1058	1	0	0.377331	0	0	72.9373	1	1	0	0	0.151481	1.53333	0.0745804	0.469934
929	2012	C15	0.257214	0.257214	0	0	0	21.054	0.302385	0.061173	0.26038	21.2888	1	1	0.300546	0	0	39.7641	0	1	0	0	0.151481	1.53333	0.0745804	0.469934
2646	2012	C15	0.700207	0.700207	0.333333	3	0	21.4898	0.172509	0.421828	0.552368	65	1	1	1.08935	0	0	87.1623	0	1	0	0	0.151481	1.53333	0.0745804	0.469934
600300	2012	C15	0.184245	0.184245	0.090909	1	0	22.8114	0.580037	0.082224	0.107413	31.8718	1	1	1.15969	0	0	58.3509	0	1	0	0	0.151481	1.53333	0.0745804	0.469934
600809	2012	C15	0.166005	0.166005	0	0	0.00604	22.5335	0.406984	0.443527	0.40162	69.974	1	1	2.29267	0	7e-05	89.3327	1	1	0	0	0.151481	1.53333	0.0745804	0.469934
600084	2012	C15	0		0.166667	2	0	21.7565	0.681809	0.152582	0.100617	42.6533	1	1	1.18819	0	0	50.2019	1	1	0	0	0.151481	1.53333	0.0745804	0.469934
2568	2012	C15	8.26734	8.26734	0.333333	2	6.208	20.2946	0.05075	0.392455	0.624798	38.8	1	0	0.719922	1	0.418969	3.3737	0	0	12.416	2.06933	0.151481	1.53333	0.0745804	0.469934
600059	2012	C15	0.524139	0.524139	0.363636	4	0	22.0004	0.320411	0.141491	0.134146	40.5451	1	1	0.29443	1	5.1e-05	55.0104	1	1	0	0	0.151481	1.53333	0.0745804	0.469934
860	2012	C15	0		0.222222	2	0	23.2474	0.760739	0.100492	0.184862	48.993	1	1	0.003003	1	0	61.353	1	1	0	0	0.151481	1.53333	0.0745804	0.469934
600616	2012	C15	4.65212	4.65212	0	0	0	21.2235	0.238971	-0.087521	0.255728	34.8826	1	0	0.195704	0	0	42.4743	1	1	0	0	0.151481	1.53333	0.0745804	0.469934
600573	2012	C15	0		0	0	0	20.8484	0.069007	-0.215575	0.229379	50.0271	1	0	0.213071	0	0.000211	57.362	1	1	0	0	0.151481	1.53333	0.0745804	0.469934
600199	2012	C15	0.137768	0.137768	0.222222	2	0.00208	21.8132	0.257404	0.300286	0.508791	32.0736	0	1	0.083336	0	3.7e-05	64.1087	1	1	0.00416	0.0004622	0.151481	1.53333	0.0745804	0.469934
600189	2012	C15	0.022175	0.022175	0.090909	1	0	21.8485	0.554563	-0.169757	0.156474	46.9994	1	1	1.50524	0	1.1e-05	47.1667	1	1	0	0	0.151481	1.53333	0.0745804	0.469934
858	2012	C15	2.09166	2.09166	0.3	3	0.0098191	24.5354	0.303365	0.336622	0.615402	36	0	1	0.0253123	0	0.000116	71.0005	1	1	0.0294573	0.0029457	0.151481	1.53333	0.0745804	0.469934
2461	2012	C15	3.65466	3.65466	0	0	0	22.4638	0.42608	-0.024658	0.068486	51.9428	0	1	1.28173	0	0	87.7901	1	1	0	0	0.151481	1.53333	0.0745804	0.469934
600543	2012	C15	0		0	0	0	20.9769	0.112745	-0.003613	0.385874	13.3063	1	0	0.153399	0	0	33.2417	1	1	0	0	0.151481	1.53333	0.0745804	0.469934
568	2013	C15	0.750801	0.750801	0.272727	3	0.0348	23.3432	0.225484	-0.097369	0.389495	21.3942	1	0	0.0989497	0	0.001615	68.7566	1	1	0.1044	0.0094909	0.173496	1.74194	0.0577126	0.405688
600779	2013	C15	1.4262	1.4262	0.111111	1	0	21.436	0.213613	-0.527033	0.117429	39.709	1	0	2.41443	0	0.000411	43.7707	0	1	0	0	0.173496	1.74194	0.0577126	0.405688
600189	2013	C15	0.133922	0.133922	0.090909	1	0	21.9478	0.583	0.045733	0.08524	46.9994	1	1	1.52876	0	1.1e-05	50.4447	1	1	0	0	0.173496	1.74194	0.0577126	0.405688
600559	2013	C15	0.16399	0.16399	0.333333	3	0	21.3424	0.663786	0.08188	0.018918	36.1058	1	0	0.65351	0	0	64.7929	1	1	0	0	0.173496	1.74194	0.0577126	0.405688
2568	2013	C15	14.2544	14.2544	0.285714	2	6.208	20.297	0.05075	-0.217778	0.624798	38.8	1	0	0.555204	1	0.418969	5.2871	0	0	12.416	1.77371	0.173496	1.74194	0.0577126	0.405688
860	2013	C15	0		0.333333	3	0	23.3472	0.769649	0.087557	0.134597	48.993	1	0	0.0002424	1	0	64.9007	1	1	0	0	0.173496	1.74194	0.0577126	0.405688
600809	2013	C15	0.190628	0.190628	0	0	0.005	22.484	0.333612	-0.060438	0.161002	69.974	1	1	2.40913	0	5.8e-05	79.3354	1	1	0	0	0.173496	1.74194	0.0577126	0.405688
600132	2013	C15	0.672273	0.672273	0	0	0	22.1908	0.585116	0.075439	0.077502	42.5403	1	0	0.641192	0	4.3e-05	65.7311	0	0	0	0	0.173496	1.74194	0.0577126	0.405688
600197	2013	C15	1.7398	1.7398	0	0	0	21.5559	0.353023	-0.005231	0.156577	50.5054	1	1	0.209627	0	0	57.2419	1	0	0	0	0.173496	1.74194	0.0577126	0.405688
929	2013	C15	0.250091	0.250091	0	0	0	21.0873	0.293266	0.087255	0.334983	21.2888	1	1	0.731186	0	0	39.51	0	1	0	0	0.173496	1.74194	0.0577126	0.405688
2304	2013	C15	0.378942	0.378942	0.181818	2	0	24.0632	0.383498	-0.130098	0.278359	34.0515	1	0	0.0157266	0	0.012335	81.1811	1	1	0	0	0.173496	1.74194	0.0577126	0.405688
600300	2013	C15	0.0596839	0.0596839	0.181818	2	0	22.673	0.53879	-0.128846	0.094193	31.8718	1	1	1.15812	0	0	58.4602	0	1	0	0	0.173496	1.74194	0.0577126	0.405688
2646	2013	C15	0.720173	0.720173	0.333333	3	0	21.5921	0.143518	0.201317	0.444631	65	1	1	1.78566	0	0	71.0529	0	1	0	0	0.173496	1.74194	0.0577126	0.405688
600600	2013	C15	0.0710615	0.0710615	0.090909	1	0.00013	24.0325	0.493019	0.097335	0.270234	30.4519	1	1	1.36971	0	0.000291	90.3366	1	1	0.00013	1.18e-05	0.173496	1.74194	0.0577126	0.405688
600059	2013	C15	0.608842	0.608842	0.363636	4	0	22.001	0.298532	0.032448	0.07208	40.5451	1	1	0.4712	1	5.1e-05	51.7218	1	1	0	0	0.173496	1.74194	0.0577126	0.405688
600543	2013	C15	0		0	0	0	20.9213	0.134544	0.009582	0.221692	13.3063	1	0	0.194074	0	0	27.8425	1	1	0	0	0.173496	1.74194	0.0577126	0.405688
596	2013	C15	3.98218	3.98218	0.125	1	0	22.484	0.356576	0.091378	0.224677	53.8928	1	0	0.0678466	0	2e-06	66.9219	1	0	0	0	0.173496	1.74194	0.0577126	0.405688
729	2013	C15	1.81733	1.81733	0.4	6	0	23.6627	0.315496	0.054862	0.084906	57.4618	1	0	0.674753	0	0.000119	77.6506	1	1	0	0	0.173496	1.74194	0.0577126	0.405688
848	2013	C15	0.331765	0.331765	0.111111	1	0.0052715	21.3521	0.44611	0.231418	0.381367	42.5523	1	1	0.826883	0	0.000457	78.0705	0	1	0.0052715	0.0005857	0.173496	1.74194	0.0577126	0.405688
799	2013	C15	2.8196	2.8196	0.222222	2	0	21.5013	0.179146	-0.527033	0.194846	30.9998	1	1	0.70763	0	0	34.3209	0	1	0	0	0.173496	1.74194	0.0577126	0.405688
600573	2013	C15	0.387547	0.387547	0	0	0	20.8641	0.070958	0.153074	0.261678	50.0271	1	1	0.631127	0	0.000211	57.72	1	0	0	0	0.173496	1.74194	0.0577126	0.405688
600616	2013	C15	4.8038	4.8038	0.222222	2	0	21.1879	0.166935	0.078508	0.222676	34.8826	1	0	0.20462	0	2e-06	45.5904	1	1	0	0	0.173496	1.74194	0.0577126	0.405688
858	2013	C15	0.250735	0.250735	0.3	3	0.0098191	24.5104	0.161122	-0.091263	0.583816	36	0	1	0.0347784	0	0.000116	63.5606	1	1	0.0294573	0.0029457	0.173496	1.74194	0.0577126	0.405688
600519	2013	C15	2.08559	2.08559	0.181818	2	0	24.7388	0.204224	0.16883	0.396575	61.9944	1	1	0.0511954	0	0	74.2345	1	1	0	0	0.173496	1.74194	0.0577126	0.405688
869	2013	C15	0.284891	0.284891	0.181818	2	0	22.8029	0.203775	-0.234354	0.119547	50.4	1	0	0.458159	0	0	65.864	0	1	0	0	0.173496	1.74194	0.0577126	0.405688
600084	2013	C15	0		0.166667	2	0	21.8194	0.698282	-0.108067	0.083499	42.6533	1	1	0.397778	0	0	50.0261	1	1	0	0	0.173496	1.74194	0.0577126	0.405688
600962	2013	C15	0.0911351	0.0911351	0	0	0	21.5401	0.530641	-0.169506	0.069001	44.3749	1	1	0.043057	0	2e-05	50.6096	1	1	0	0	0.173496	1.74194	0.0577126	0.405688
600238	2013	C15	0.476349	0.476349	0.111111	1	0	21.0765	0.375017	-0.276631	0.250422	17.3931	1	0	1.16433	0	8.2e-05	31.6118	1	1	0	0	0.173496	1.74194	0.0577126	0.405688
600199	2013	C15	0.323227	0.323227	0.222222	2	0.00208	21.8802	0.316118	-0.09319	0.248442	32.0736	0	1	0.185701	0	3.7e-05	36.1434	1	1	0.00416	0.0004622	0.173496	1.74194	0.0577126	0.405688
600702	2013	C15	1.01885	1.01885	0.333333	3	0.0056378	21.9494	0.343053	-0.27603	0.042558	29.8535	1	1	0.0522374	1	0.000231	44.1265	1	1	0.0169134	0.0018793	0.173496	1.74194	0.0577126	0.405688
2461	2013	C15	3.89321	3.89321	0.222222	2	0	22.4715	0.424175	-0.036171	0.076316	51.9428	0	1	0.432602	0	0	86.8987	1	1	0	0	0.173496	1.74194	0.0577126	0.405688
600300	2014	C15	0.141184	0.141184	0.181818	2	0	22.7409	0.554998	-0.118417	0.061053	31.8718	1	1	0.221751	0	0	58.3156	0	1	0	0	0.172734	1.67742	0.0770756	0.579403
601579	2014	C15	0.318092	0.318092	0	0	0	21.5031	0.331714	-0.079978	0.111736	33	1	1	0.569641	0	0	75.803	0	1	0	0	0.172734	1.67742	0.0770756	0.579403
600962	2014	C15	0.126303	0.126303	0	0	0	21.5289	0.583106	-0.295265	0.141953	44.3749	1	1	0.0748758	0	2e-05	60.7219	1	1	0	0	0.172734	1.67742	0.0770756	0.579403
600059	2014	C15	0.897778	0.897778	0.363636	4	0	22.1883	0.136517	-0.088544	0.093168	41.387	1	1	0.194378	1	5.2e-05	46.6708	1	1	0	0	0.172734	1.67742	0.0770756	0.579403
600519	2014	C15	2.0281	2.0281	0.181818	2	0	24.911	0.160333	0.02109	0.379475	61.9944	1	1	0.0013799	0	0	75.7793	1	1	0	0	0.172734	1.67742	0.0770756	0.579403
600199	2014	C15	1.12886	1.12886	0.222222	2	0.00208	21.8927	0.310814	-0.002684	0.127593	32.0736	0	1	0.220518	0	3.7e-05	41.7925	1	1	0.00416	0.0004622	0.172734	1.67742	0.0770756	0.579403
799	2014	C15	0.116363	0.116363	0.111111	1	0	21.4685	0.200932	-0.432567	0.114696	30.9998	1	1	1.01542	0	0	35.5379	0	1	0	0	0.172734	1.67742	0.0770756	0.579403
600543	2014	C15	0		0	0	0	20.9573	0.147813	-0.108471	0.083052	13.3063	1	0	0.051393	0	0	36.91	1	1	0	0	0.172734	1.67742	0.0770756	0.579403
2304	2014	C15	0.441261	0.441261	0	0	0	24.0822	0.313955	-0.023391	0.151158	34.1648	1	0	0.109448	0	0.012377	83.8506	1	1	0	0	0.172734	1.67742	0.0770756	0.579403
568	2014	C15	1.0341	1.0341	0.3	3	0.0348	23.3013	0.256437	-0.486782	0.355915	25.7211	1	1	0.214361	0	0.001387	65.2182	1	1	0.1044	0.01044	0.172734	1.67742	0.0770756	0.579403
729	2014	C15	2.11944	2.11944	0.4	6	0	23.664	0.293281	-0.017793	0.0915	57.5719	1	0	0.755523	0	0.000107	74.5715	1	1	0	0	0.172734	1.67742	0.0770756	0.579403
2568	2014	C15	11.922	11.922	0.285714	2	6.208	20.3194	0.05075	0.223686	0.624798	38.8	1	0	0.358447	1	0.418969	21.6666	0	0	12.416	1.77371	0.172734	1.67742	0.0770756	0.579403
2461	2014	C15	3.58717	3.58717	0.222222	2	0	22.5614	0.464942	0.052143	0.118975	51.9428	0	1	2.09381	0	0	83.6554	1	1	0	0	0.172734	1.67742	0.0770756	0.579403
603369	2014	C15	1.09477	1.09477	0.333333	3	1.8	22.2275	0.20949	-0.04599	0.282343	44.7229	1	1	0.0522714	1	0.143483	69.4041	1	1	5.4	0.6	0.172734	1.67742	0.0770756	0.579403
858	2014	C15	0.30569	0.30569	0.285714	2	0.0098191	24.5608	0.130919	-0.149972	0.482281	36	0	1	0.0270934	0	9.9e-05	64.1552	1	0	0.0196382	0.0028055	0.172734	1.67742	0.0770756	0.579403
848	2014	C15	0.533556	0.533556	0	0	0	21.3389	0.276183	0.02668	0.46786	40.6841	1	0	0.712854	0	0.000307	67.5657	0	0	0	0	0.172734	1.67742	0.0770756	0.579403
2646	2014	C15	0.756886	0.756886	0.333333	3	0	21.6406	0.111172	-0.057441	0.304481	65	1	1	0.871088	0	0	70.9175	0	1	0	0	0.172734	1.67742	0.0770756	0.579403
600132	2014	C15	0.14221	0.14221	0	0	0	22.0907	0.638467	-0.064438	0.031708	42.5403	1	0	0.177616	0	4.3e-05	65.5057	0	1	0	0	0.172734	1.67742	0.0770756	0.579403
600809	2014	C15	0.320942	0.320942	0	0	0.00375	22.4787	0.3198	-0.356672	0.128496	69.974	1	1	0.0079707	0	4.3e-05	80.7606	1	0	0	0	0.172734	1.67742	0.0770756	0.579403
600600	2014	C15	0.0662563	0.0662563	0.333333	3	0.00013	24.0192	0.433886	0.026805	0.195023	30.5753	1	1	1.65902	0	0.000314	86.5641	1	1	0.00039	4.33e-05	0.172734	1.67742	0.0770756	0.579403
600702	2014	C15	1.26901	1.26901	0.333333	3	0.0056378	22.0259	0.38963	0.018604	0.077676	29.8535	1	1	0.0327495	1	0.000231	49.2232	1	1	0.0169134	0.0018793	0.172734	1.67742	0.0770756	0.579403
600084	2014	C15	0		0.090909	1	0	22.1004	0.398913	-0.051958	0.298097	30.7421	1	0	0.364711	0	0	60.2855	1	1	0	0	0.172734	1.67742	0.0770756	0.579403
600573	2014	C15	0.621393	0.621393	0.111111	1	0	20.8898	0.073438	0.041067	0.305921	50.0271	1	1	0.8868	0	0.000211	61.615	1	1	0	0	0.172734	1.67742	0.0770756	0.579403
600189	2014	C15	0.311179	0.311179	0.181818	2	0	22.0776	0.632634	0.058286	0.047253	42.5685	1	1	1.58708	0	1.1e-05	47.8267	1	1	0	0	0.172734	1.67742	0.0770756	0.579403
869	2014	C15	0.318279	0.318279	0.166667	2	0	22.9107	0.214204	-0.038006	0.10777	50.4	1	1	0.454944	0	0	63.2838	0	1	0	0	0.172734	1.67742	0.0770756	0.579403
600559	2014	C15	0.151656	0.151656	0.25	2	0	21.5313	0.702517	0.169996	0.009586	36.1058	1	0	0.467377	0	0	71.4876	1	0	0	0	0.172734	1.67742	0.0770756	0.579403
929	2014	C15	0.334291	0.334291	0	0	0	21.147	0.277911	-0.103601	0.372318	21.2888	1	1	0.764653	0	0	41.1078	0	1	0	0	0.172734	1.67742	0.0770756	0.579403
860	2014	C15	0		0.333333	3	0	23.4669	0.666392	0.045006	0.167687	38.9824	1	0	0.0011581	1	0	64.1074	1	1	0	0	0.172734	1.67742	0.0770756	0.579403
600238	2014	C15	0.995571	0.995571	0	0	0	21.0717	0.37372	-0.460153	0.138036	17.5675	1	0	0.30184	0	0	34.6983	1	0	0	0	0.172734	1.67742	0.0770756	0.579403
596	2014	C15	3.28525	3.28525	0.222222	2	0	22.5817	0.348088	0.015343	0.106394	53.8828	1	0	0.0942602	0	2e-06	72.3768	1	1	0	0	0.172734	1.67742	0.0770756	0.579403
600779	2014	C15	1.85594	1.85594	0.111111	1	0	21.207	0.264311	-0.24885	0.061027	39.709	1	0	0.44272	0	0.000324	41.962	0	1	0	0	0.172734	1.67742	0.0770756	0.579403
600600	2015	C15	0.0466045	0.0466045	0.333333	3	0.00013	24.0732	0.432783	-0.048698	0.265797	30.8256	1	1	1.79315	0	0.000314	88.9397	1	1	0.00039	4.33e-05	0.165665	1.60606	0.423729	3.22383
600084	2015	C15	0		0	0	0	22.0904	0.385796	-0.420883	0.37974	32.7173	1	1	0.233245	0	0	60.0937	1	1	0	0	0.165665	1.60606	0.423729	3.22383
929	2015	C15	0.420595	0.420595	0	0	0	21.189	0.259101	-0.117935	0.408215	21.2888	1	1	0.821063	0	0	37.5783	0	1	0	0	0.165665	1.60606	0.423729	3.22383
2304	2015	C15	0.549444	0.549444	0.272727	3	0	24.2455	0.322467	0.094071	0.139036	34.1648	1	1	0.0539352	0	0.012377	79.4631	1	1	0	0	0.165665	1.60606	0.423729	3.22383
600962	2015	C15	0.990699	0.990699	0	0	0	21.3521	0.477406	0.251027	0.088922	44.5656	1	0	0.060018	0	2e-05	53.3736	1	1	0	0	0.165665	1.60606	0.423729	3.22383
603369	2015	C15	1.40339	1.40339	0.333333	3	1.8	22.414	0.254725	0.010493	0.263714	44.7229	1	1	0.0764011	1	0.143483	66.7504	1	1	5.4	0.6	0.165665	1.60606	0.423729	3.22383
860	2015	C15	0		0.333333	3	0	23.4894	0.653782	0.016535	0.157055	39.1945	1	0	0.0060255	1	0	59.5942	1	1	0	0	0.165665	1.60606	0.423729	3.22383
568	2015	C15	1.01	1.01	0.3	3	0	23.3021	0.213882	0.28892	0.268494	26.6098	1	0	0.144785	0	0.00045	68.9614	1	1	0	0	0.165665	1.60606	0.423729	3.22383
848	2015	C15	0.715368	0.715368	0	0	0.008	21.6361	0.317129	0.001275	0.602934	40.6841	1	0	0.347712	0	0.000413	58.5707	0	1	0	0	0.165665	1.60606	0.423729	3.22383
729	2015	C15	2.38205	2.38205	0.4	6	0	23.627	0.249375	-0.071498	0.095486	57.3903	1	0	0.550798	0	0.000107	73.2793	1	1	0	0	0.165665	1.60606	0.423729	3.22383
600573	2015	C15	0.795345	0.795345	0	0	0	20.8884	0.061581	-0.093437	0.337643	50.0271	1	1	0.219382	0	0.000158	64.0319	1	1	0	0	0.165665	1.60606	0.423729	3.22383
603589	2015	C15	0.356215	0.356215	0.333333	3	10.9569	22.328	0.263032	0.1441	0.156478	22.743	1	1	0.0374226	1	0.304107	30.8887	0	1	32.8706	3.65229	0.165665	1.60606	0.423729	3.22383
600238	2015	C15	0.992482	0.992482	0	0	0	21.0094	0.323629	-0.107729	0.16544	17.5675	1	0	0.155291	0	8.2e-05	41.7367	0	0	0	0	0.165665	1.60606	0.423729	3.22383
600300	2015	C15	0.234221	0.234221	0.181818	2	0	22.8066	0.592012	-0.128776	0.069716	31.2886	1	1	0.911594	0	0	61.6649	0	1	0	0	0.165665	1.60606	0.423729	3.22383
858	2015	C15	0.254933	0.254933	0.333333	2	0.0098191	24.685	0.15608	0.030831	0.500968	36	0	1	0.0587687	0	7.4e-05	67.6994	1	0	0.0196382	0.003273	0.165665	1.60606	0.423729	3.22383
600059	2015	C15	0.316478	0.316478	0.333333	4	0	22.2062	0.136268	0.0284	0.076188	41.387	1	1	0.330492	1	5.2e-05	50.6509	1	1	0	0	0.165665	1.60606	0.423729	3.22383
2646	2015	C15	0.865521	0.865521	0.222222	2	0	21.725	0.141593	0.006341	0.157605	65.0333	1	1	0.331736	0	0	73.3592	0	1	0	0	0.165665	1.60606	0.423729	3.22383
600132	2015	C15	0		0	0	0	22.0373	0.672384	0.048962	0.058855	42.5403	1	0	0.215798	0	4e-06	67.6755	0	1	0	0	0.165665	1.60606	0.423729	3.22383
596	2015	C15	3.09313	3.09313	0.222222	2	0	22.695	0.327075	0.129558	0.144835	53.8928	1	0	0.277473	0	2e-06	73.1658	1	1	0	0	0.165665	1.60606	0.423729	3.22383
600543	2015	C15	0		0	0	0	20.967	0.141729	-0.235338	0.122231	13.3063	1	0	0.447439	0	0	30.2254	1	1	0	0	0.165665	1.60606	0.423729	3.22383
603198	2015	C15	0.62407	0.62407	0.090909	1	0	22.3812	0.303976	-0.010865	0.16001	73.1317	1	0	0.398867	0	0	89.9257	0	1	0	0	0.165665	1.60606	0.423729	3.22383
600779	2015	C15	0.579853	0.579853	0.111111	1	0	21.3081	0.286044	1.34295	0.202619	39.709	1	1	0.0076512	0	0.000108	43.6064	0	1	0	0	0.165665	1.60606	0.423729	3.22383
2461	2015	C15	3.62538	3.62538	0.222222	2	0	22.5927	0.470705	-0.001931	0.00934	51.9428	0	1	2.46248	0	0	81.3508	1	1	0	0	0.165665	1.60606	0.423729	3.22383
869	2015	C15	0		0.166667	2	0	23.0597	0.250155	0.118602	0.10559	50.4	1	1	0.376567	0	0	65.3581	0	1	0	0	0.165665	1.60606	0.423729	3.22383
600189	2015	C15	0.0039757	0.0039757	0.181818	2	0	22.2502	0.686285	-0.049042	0.098567	42.5685	1	0	0.670715	0	1.1e-05	45.4297	1	1	0	0	0.165665	1.60606	0.423729	3.22383
600519	2015	C15	1.96936	1.96936	0	0	0	25.1811	0.232526	0.034385	0.403012	61.9944	1	1	0.0012327	0	0	79.4633	1	0	0	0	0.165665	1.60606	0.423729	3.22383
600702	2015	C15	1.49578	1.49578	0.333333	3	0.0056378	22.048	0.402914	-0.199897	0.081872	29.8535	1	1	0.0914596	1	0.000231	45.7498	1	1	0.0169134	0.0018793	0.165665	1.60606	0.423729	3.22383
600559	2015	C15	0.195665	0.195665	0.222222	2	0	21.7538	0.44949	0.107459	0.157864	28.8477	1	0	0.381809	0	0	69.8391	1	1	0	0	0.165665	1.60606	0.423729	3.22383
2568	2015	C15	2.55251	2.55251	0.285714	2	34.0395	21.3218	0.452397	2.2535	0.318744	47.6828	1	0	2.02468	1	0.502197	6.5857	0	0	68.0789	9.72556	0.165665	1.60606	0.423729	3.22383
600616	2015	C15	5.26698	5.26698	0.111111	1	0	21.6256	0.200235	0.133468	0.169859	34.8805	0	0	0.30431	0	2e-06	44.7565	1	1	0	0	0.165665	1.60606	0.423729	3.22383
799	2015	C15	0		0	0	0	21.5479	0.229366	0.547624	0.162429	30.9998	1	1	0.0583397	0	0	32.0869	0	0	0	0	0.165665	1.60606	0.423729	3.22383
601579	2015	C15	0.364142	0.364142	0	0	0	21.6111	0.371844	0.064905	0.11987	33	1	1	0.324382	0	0	74.6208	0	0	0	0	0.165665	1.60606	0.423729	3.22383
600197	2015	C15	1.54501	1.54501	0.142857	1	0	21.6167	0.249504	0.005675	0.361335	50.5054	1	1	0.282423	0	0	54.917	1	0	0	0	0.165665	1.60606	0.423729	3.22383
600962	2016	C15	0.864605	0.864605	0	0	0	21.2901	0.438856	-0.121916	0.086426	44.5656	1	0	0.14889	0	2e-05	50.153	1	1	0	0	0.164552	1.60526	0.368008	2.72797
2461	2016	C15	3.63785	3.63785	0.125	1	0	22.6126	0.459453	0.007399	0.019962	52.0304	1	1	4.21329	0	0	80.7054	1	0	0	0	0.164552	1.60526	0.368008	2.72797
600238	2016	C15	0.447932	0.447932	0	0	0	21.2778	0.503341	0.929425	0.432468	17.5675	1	1	0.193761	0	0	44.0023	0	1	0	0	0.164552	1.60526	0.368008	2.72797
799	2016	C15	0		0	0	0	21.5823	0.214326	0.089195	0.128086	30.9998	1	1	0.0505931	0	0	36.0805	0	1	0	0	0.164552	1.60526	0.368008	2.72797
2304	2016	C15	0.213787	0.213787	0.272727	3	0	24.3818	0.329014	0.070436	0.063309	34.1648	1	1	0.0748999	0	0.008454	76.9924	1	1	0	0	0.164552	1.60526	0.368008	2.72797
600519	2016	C15	1.5228	1.5228	0.111111	1	0	25.4501	0.327942	0.189917	0.556028	61.9944	1	1	0.0002424	0	0	80.1416	1	1	0	0	0.164552	1.60526	0.368008	2.72797
603779	2016	C15	0.377719	0.377719	0.333333	3	0.05	21.134	0.481137	0.059777	0.05071	52.6445	1	1	0.291069	0	0.023926	2.3541	0	1	0.15	0.0166667	0.164552	1.60526	0.368008	2.72797
600543	2016	C15	0.200056	0.200056	0	0	0	20.9936	0.155109	-0.147943	0.084486	13.3063	1	0	0.50367	0	0	55.2844	1	1	0	0	0.164552	1.60526	0.368008	2.72797
596	2016	C15	3.15	3.15	0.333333	3	0	22.8907	0.319987	0.145378	0.060421	53.8928	1	0	0.290015	0	0	72.7258	1	1	0	0	0.164552	1.60526	0.368008	2.72797
600132	2016	C15	0		0	0	0	21.9369	0.630896	-0.038458	0.079581	42.5403	1	0	0.226879	0	2e-06	71.7623	0	0	0	0	0.164552	1.60526	0.368008	2.72797
600600	2016	C15	0.0559749	0.0559749	0.333333	3	0.00013	24.127	0.438805	-0.055305	0.263638	30.8256	1	1	1.71923	0	0.000184	88.4667	1	1	0.00039	4.33e-05	0.164552	1.60526	0.368008	2.72797
600189	2016	C15	0.627543	0.627543	0	0	0	22.1162	0.642276	-0.527033	0.087635	42.5685	1	0	0.0930924	0	1.1e-05	44.2437	1	0	0	0	0.164552	1.60526	0.368008	2.72797
600779	2016	C15	1.10015	1.10015	0.111111	1	0	21.5133	0.333109	0.37609	0.228852	39.709	1	1	0.521806	0	5.8e-05	57.7846	0	1	0	0	0.164552	1.60526	0.368008	2.72797
929	2016	C15	0.473045	0.473045	0	0	0	21.1432	0.241178	-0.034768	0.368171	20.6082	1	1	0.328883	0	0	38.0686	0	1	0	0	0.164552	1.60526	0.368008	2.72797
600084	2016	C15	0.213894	0.213894	0	0	0	22.0084	0.327552	-0.127026	0.233533	32.7173	1	1	0.0381791	0	0	48.5611	1	1	0	0	0.164552	1.60526	0.368008	2.72797
600809	2016	C15	0.257222	0.257222	0	0	0.002	22.727	0.347812	0.066946	0.153426	69.974	1	1	0.0002424	0	0.000113	83.6505	1	1	0	0	0.164552	1.60526	0.368008	2.72797
860	2016	C15	0.0486263	0.0486263	0.333333	3	0	23.6044	0.617511	0.161849	0.176008	37.4472	1	0	0.0039962	1	0	57.9752	1	1	0	0	0.164552	1.60526	0.368008	2.72797
2568	2016	C15	5.88576	5.88576	0.285714	2	34.0395	21.6207	0.347994	-0.527033	0.356846	46.5297	1	0	2.59873	1	0.487561	8.9337	0	0	68.0789	9.72556	0.164552	1.60526	0.368008	2.72797
568	2016	C15	0.859634	0.859634	0.363636	4	0	23.3388	0.186441	0.20345	0.348477	28.1137	1	0	0.168887	0	0.00045	73.3687	1	1	0	0	0.164552	1.60526	0.368008	2.72797
601579	2016	C15	0.324774	0.324774	0	0	0	22.0316	0.209527	0.146192	0.16174	32.9741	1	1	0.162749	0	0	71.898	0	1	0	0	0.164552	1.60526	0.368008	2.72797
600573	2016	C15	1.38129	1.38129	0	0	0	20.8941	0.071136	-0.178258	0.369161	50.0778	1	1	0.250681	0	0.000161	57.3338	1	0	0	0	0.164552	1.60526	0.368008	2.72797
600696	2016	C15	0		0	0	0	20.1201	0.52862	1.39756	0.330765	8.9751	1	1	0.0002424	0	0	25.4002	0	0	0	0	0.164552	1.60526	0.368008	2.72797
600300	2016	C15	0.200587	0.200587	0.181818	2	0	22.8513	0.635999	0.148112	0.082953	30.9528	1	1	0.448483	0	0	65.6049	0	1	0	0	0.164552	1.60526	0.368008	2.72797
600702	2016	C15	0.91428	0.91428	0.090909	1	0	22.1008	0.413552	0.264197	0.136508	29.8535	1	0	0.0758633	0	0.000184	47.9129	0	1	0	0	0.164552	1.60526	0.368008	2.72797
869	2016	C15	0		0.153846	2	0	23.1681	0.271389	0.014597	0.109033	50.4	1	1	0.426182	0	0	64.1461	0	1	0	0	0.164552	1.60526	0.368008	2.72797
603589	2016	C15	0.391918	0.391918	0.25	2	10.9569	22.462	0.254651	0.095265	0.091352	18.2614	1	1	0.0556488	1	0.304107	23.7042	0	0	21.9137	2.73921	0.164552	1.60526	0.368008	2.72797
2646	2016	C15	0.956688	0.956688	0.125	1	0	21.8747	0.220785	0.053874	0.120279	65.0333	1	0	0.16717	0	0	73.2767	0	0	0	0	0.164552	1.60526	0.368008	2.72797
848	2016	C15	0.518249	0.518249	0	0	0	21.8535	0.351975	-0.068486	0.624798	40.6841	1	0	0.0322963	0	0.000356	65.2341	0	1	0	0	0.164552	1.60526	0.368008	2.72797
600559	2016	C15	0.250092	0.250092	0.333333	3	0	21.8878	0.498418	0.043894	0.313727	28.8477	1	0	0.339799	0	0	63.9472	1	1	0	0	0.164552	1.60526	0.368008	2.72797
603919	2016	C15	0.5126	0.5126	0.363636	4	0	21.5379	0.273052	0.080232	0.211774	55.278	1	0	0.265491	1	0	75.0236	0	1	0	0	0.164552	1.60526	0.368008	2.72797
600059	2016	C15	0.228176	0.228176	0.363636	4	0	22.2422	0.140569	0.115759	0.06842	41.387	1	1	0.0627344	1	5.2e-05	52.3896	1	1	0	0	0.164552	1.60526	0.368008	2.72797
600199	2016	C15	1.51451	1.51451	0.333333	3	0	21.9087	0.313867	-0.16894	0.411932	32.0736	1	0	0.343677	0	0	40.4731	1	1	0	0	0.164552	1.60526	0.368008	2.72797
600616	2016	C15	5.18502	5.18502	0.111111	1	0	21.6164	0.181452	0.007674	0.144144	34.8805	0	0	0.441837	0	0	47.5872	1	1	0	0	0.164552	1.60526	0.368008	2.72797
729	2016	C15	0		0.4	6	0	23.6277	0.250602	-0.07697	0.091919	57.396	1	0	0.72827	0	0.000107	70.9528	1	1	0	0	0.164552	1.60526	0.368008	2.72797
858	2016	C15	0.346471	0.346471	0.285714	2	0.0098191	24.8532	0.224667	0.133176	0.557559	36	0	1	0.10207	0	7.4e-05	69.1422	1	0	0.0196382	0.0028055	0.164552	1.60526	0.368008	2.72797
600197	2016	C15	1.17665	1.17665	0.142857	1	0	21.7224	0.287797	0.033838	0.460476	50.5054	1	1	0.174708	0	0	55.4925	1	0	0	0	0.164552	1.60526	0.368008	2.72797
603198	2016	C15	0.634907	0.634907	0.181818	2	0	22.455	0.303236	0.038105	0.152716	73.1317	1	0	0.448761	0	0	84.213	0	1	0	0	0.164552	1.60526	0.368008	2.72797
603369	2016	C15	0.552265	0.552265	0.333333	3	4.5	22.5444	0.252115	0.053387	0.161009	44.7229	1	1	0.0277467	1	0.142973	65.7889	1	1	13.5	1.5	0.164552	1.60526	0.368008	2.72797
600300	2017	C15	0.1514	0.1514	0.333333	3	0	22.8318	0.626666	0.040987	0.179327	31.221	1	1	0.445608	0	0	48.5452	0	1	0	0	0.185809	1.725	0.529742	4.17447
600573	2017	C15	2.94628	2.94628	0.222222	2	0	20.9153	0.072824	-0.078616	0.435228	50.0778	1	1	0.260166	1	0.000161	53.0788	1	1	0	0	0.185809	1.725	0.529742	4.17447
929	2017	C15	0.53883	0.53883	0.222222	2	0	21.1057	0.211946	-0.120081	0.376085	21.4954	1	1	0.1197	0	0	44.924	0	1	0	0	0.185809	1.725	0.529742	4.17447
596	2017	C15	3.16114	3.16114	0.333333	3	0	23.041	0.326182	0.158079	0.100867	53.8928	1	0	0.322275	0	0	75.3358	1	1	0	0	0.185809	1.725	0.529742	4.17447
860	2017	C15	0.0925151	0.0925151	0.375	3	0	23.6363	0.612907	0.047924	0.276762	37.4472	1	0	0.0018521	1	0	52.7464	1	0	0	0	0.185809	1.725	0.529742	4.17447
858	2017	C15	0.257863	0.257863	0.142857	1	0.0098191	24.9849	0.229099	0.229915	0.572339	36	0	1	0.121345	0	6.6e-05	74.567	1	0	0.0098191	0.0014027	0.185809	1.725	0.529742	4.17447
603589	2017	C15	0.387802	0.387802	0.333333	3	10.9569	22.7614	0.337611	0.27294	0.15898	18.2614	1	1	0.0181473	1	0.28748	23.1058	0	1	32.8706	3.65229	0.185809	1.725	0.529742	4.17447
600132	2017	C15	0		0	0	0	21.9778	0.667656	-0.006384	0.196464	42.5403	1	0	0.726155	0	0	76.1323	0	1	0	0	0.185809	1.725	0.529742	4.17447
799	2017	C15	0		0	0	0	21.6561	0.210903	0.34127	0.134052	30.9998	1	1	0.0517557	0	0	38.9002	0	1	0	0	0.185809	1.725	0.529742	4.17447
603369	2017	C15	0.3919	0.3919	0.333333	3	4.5	22.7006	0.269156	0.155745	0.178486	44.7229	1	1	0.0015782	1	0.12507	63.6963	1	1	13.5	1.5	0.185809	1.725	0.529742	4.17447
603156	2017	C15	0.143439	0.143439	0.222222	2	5.43175	23.1383	0.34434	-0.130306	0.049824	21.4866	1	0	2.0132	0	0.138965	20.39	0	1	10.8635	1.20705	0.185809	1.725	0.529742	4.17447
600189	2017	C15	0.984971	0.984971	0.142857	1	0	22.5354	0.573626	1.67184	0.101273	37.3576	1	0	0.0104511	0	7e-06	52.8145	1	0	0	0	0.185809	1.725	0.529742	4.17447
2568	2017	C15	4.38958	4.38958	0.285714	2	31.1975	21.5647	0.231704	0.266368	0.263873	44.5485	1	1	1.07501	1	0.464604	8.5011	0	0	62.395	8.91358	0.185809	1.725	0.529742	4.17447
869	2017	C15	0		0.076923	1	0	23.2519	0.267914	0.045563	0.094194	50.4	1	1	0.37999	0	0	62.7808	0	1	0	0	0.185809	1.725	0.529742	4.17447
2646	2017	C15	1.89395	1.89395	0.111111	1	0	21.7029	0.137341	-0.08269	0.1259	65.0333	1	0	0.740758	0	0	73.363	0	1	0	0	0.185809	1.725	0.529742	4.17447
603779	2017	C15	0.38075	0.38075	0.333333	3	0.05	21.3567	0.262489	0.062719	0.116566	47.2326	1	1	0.276654	0	0.020858	11.6312	0	1	0.15	0.0166667	0.185809	1.725	0.529742	4.17447
600059	2017	C15	0.385769	0.385769	0.3	3	0	22.2587	0.136639	0.066491	0.099235	41.387	1	1	0.0599655	1	5.2e-05	51.9378	1	1	0	0	0.185809	1.725	0.529742	4.17447
603198	2017	C15	0.287098	0.287098	0.222222	2	0	22.4966	0.299499	0.03293	0.100377	73.1317	1	1	0.138056	0	0	82.8982	0	1	0	0	0.185809	1.725	0.529742	4.17447
2461	2017	C15	3.50779	3.50779	0.142857	1	0	23.1485	0.293008	0.062268	0.033393	31.9781	1	1	0.747915	0	0	88.0694	1	0	0	0	0.185809	1.725	0.529742	4.17447
848	2017	C15	0.543195	0.543195	0	0	0	21.757	0.276861	-0.162253	0.624798	40.6841	1	0	0.35927	0	0.00025	60.1219	0	1	0	0	0.185809	1.725	0.529742	4.17447
600559	2017	C15	0.260721	0.260721	0.333333	3	0	21.7836	0.407503	0.039631	0.294392	28.8477	1	0	0.240798	0	0	63.0622	1	1	0	0	0.185809	1.725	0.529742	4.17447
600238	2017	C15	0.346288	0.346288	0	0	0	21.3801	0.606592	0.350606	0.253987	20.8412	1	1	0.422919	0	0	39.4074	0	1	0	0	0.185809	1.725	0.529742	4.17447
600519	2017	C15	0.713766	0.713766	0	0	0	25.4501	0.286683	0.498059	0.55663	61.9944	1	1	0.0003714	0	1e-06	78.0938	1	0	0	0	0.185809	1.725	0.529742	4.17447
600809	2017	C15	0.1863	0.1863	0	0	0.002	22.9138	0.402814	0.370614	0.136728	69.974	1	1	0.0002424	0	0.000113	84.4929	1	1	0	0	0.185809	1.725	0.529742	4.17447
603919	2017	C15	0.516214	0.516214	0.363636	4	0	21.5704	0.216729	0.043482	0.158475	55.278	1	0	0.136779	1	0	79.4792	0	1	0	0	0.185809	1.725	0.529742	4.17447
600779	2017	C15	0.677347	0.677347	0.111111	1	0	21.7489	0.433365	0.741266	0.368939	39.709	1	1	0.0002424	0	5.8e-05	65.9642	0	1	0	0	0.185809	1.725	0.529742	4.17447
600616	2017	C15	0.383724	0.383724	0.111111	1	0	21.5904	0.150309	-0.082268	0.113793	34.8805	0	0	0.201946	0	0	42.7419	1	1	0	0	0.185809	1.725	0.529742	4.17447
600696	2017	C15	0		0	0	0	20.5163	0.637692	2.2535	0.135591	10.7044	1	1	0.0055962	0	0	29.92	0	0	0	0	0.185809	1.725	0.529742	4.17447
600199	2017	C15	1.88884	1.88884	0.333333	3	0	21.8656	0.281294	-0.101401	0.313986	32.0736	1	0	0.0002424	0	0	38.7502	1	1	0	0	0.185809	1.725	0.529742	4.17447
600962	2017	C15	0.922608	0.922608	0	0	0	21.3345	0.473698	0.022518	0.130362	44.5656	1	1	0.0716668	0	2e-05	51.3044	1	1	0	0	0.185809	1.725	0.529742	4.17447
2304	2017	C15	0.189817	0.189817	0.2	2	0	24.4905	0.318166	0.159158	0.040454	34.1648	1	1	0.103439	0	0.004195	82.8935	1	1	0	0	0.185809	1.725	0.529742	4.17447
601579	2017	C15	0.879745	0.879745	0	0	0	22.1084	0.236202	0.229089	0.150009	32.9741	1	1	0.0009499	0	0	72.4641	0	1	0	0	0.185809	1.725	0.529742	4.17447
729	2017	C15	2.25462	2.25462	0.4	6	0	23.6191	0.24434	-0.032628	0.107458	57.396	1	0	0.699974	1	8.5e-05	69.9049	1	1	0	0	0.185809	1.725	0.529742	4.17447
600197	2017	C15	0.975603	0.975603	0.166667	1	0	21.8446	0.271289	0.133417	0.456852	50.5054	1	1	0.0426173	0	0	66.3503	1	0	0	0	0.185809	1.725	0.529742	4.17447
600543	2017	C15	0.230632	0.230632	0	0	0	20.9913	0.139145	0.064515	0.196559	14.2687	1	0	0.0985552	0	0	59.0313	1	1	0	0	0.185809	1.725	0.529742	4.17447
603711	2017	C15	0.526435	0.526435	0.25	2	23.5947	21.7557	0.313483	0.104898	0.464123	58.9852	1	1	1.01167	1	0.605091	8.7644	0	0	47.1893	5.89866	0.185809	1.725	0.529742	4.17447
568	2017	C15	0.815893	0.815893	0.363636	4	0	23.7067	0.224905	0.251791	0.427694	26.0173	1	0	0.240279	0	0.000431	73.5371	1	1	0	0	0.185809	1.725	0.529742	4.17447
600702	2017	C15	0.436323	0.436323	0.333333	3	0	22.2706	0.435007	0.121004	0.228113	29.8535	1	1	0.051697	0	0.000121	61.897	0	1	0	0	0.185809	1.725	0.529742	4.17447
600084	2017	C15	0.378495	0.378495	0	0	0	21.7978	0.195999	0.518078	0.262749	32.7173	1	1	0.294253	0	0	48.6117	1	1	0	0	0.185809	1.725	0.529742	4.17447
600600	2017	C15	0.0711229	0.0711229	0.333333	3	0.00013	24.1564	0.426161	0.006539	0.29385	30.8256	1	1	1.38309	0	0.000184	89.1022	1	1	0.00039	4.33e-05	0.185809	1.725	0.529742	4.17447
2304	2018	C15	0.136094	0.136094	0.181818	2	0	24.6265	0.321591	0.212967	0.072943	34.1648	1	1	0.127821	0	0.003793	84.984	1	1	0	0	0.182817	1.7	0.473237	3.80141
860	2018	C15	0.118551	0.118551	0.333333	3	0	23.7115	0.610659	0.029021	0.310939	38.45	1	0	0.0003023	0	0	69.4662	1	1	0	0	0.182817	1.7	0.473237	3.80141
600809	2018	C15	0.129526	0.129526	0	0	0.002	23.1938	0.452056	0.553949	0.092037	58.5223	1	1	0.0140281	0	0.000118	82.5267	1	1	0	0	0.182817	1.7	0.473237	3.80141
600189	2018	C15	1.45387	1.45387	0.142857	1	0	22.6145	0.537619	0.50718	0.134067	39.1776	1	0	0.0959222	0	6e-06	56.9655	1	0	0	0	0.182817	1.7	0.473237	3.80141
929	2018	C15	0.502714	0.502714	0.222222	2	0	21.0435	0.209066	-0.146816	0.050828	21.4954	1	1	0.202449	0	0	38.4411	0	1	0	0	0.182817	1.7	0.473237	3.80141
2461	2018	C15	3.54295	3.54295	0.125	1	0	23.2241	0.322099	0.073251	0.262263	31.9781	1	1	0.733546	1	1e-06	88.2905	1	0	0	0	0.182817	1.7	0.473237	3.80141
2646	2018	C15	2.86325	2.86325	0.222222	2	0	21.8015	0.191409	0.022942	0.166644	65.5168	1	1	0.205688	1	0	74.6304	0	1	0	0	0.182817	1.7	0.473237	3.80141
568	2018	C15	0.653627	0.653627	0.363636	4	0	23.8414	0.242457	0.255953	0.414334	26.0173	1	0	0.10658	0	0.000431	74.206	1	1	0	0	0.182817	1.7	0.473237	3.80141
2568	2018	C15	5.1122	5.1122	0.285714	2	21.7137	21.6091	0.206865	0.049547	0.264794	40.835	1	1	1.73837	1	0.428789	9.5768	0	0	43.4274	6.20391	0.182817	1.7	0.473237	3.80141
603369	2018	C15	0.384707	0.384707	0.333333	3	4.5	22.8736	0.288617	0.265505	0.219746	44.7229	1	1	0.131426	1	0.104743	65.4094	1	1	13.5	1.5	0.182817	1.7	0.473237	3.80141
600600	2018	C15	0.0743398	0.0743398	0.222222	2	0.0122876	24.2518	0.45151	0.011348	0.341987	45.4347	1	1	1.53747	0	9.1e-05	89.9643	1	1	0.0245752	0.0027306	0.182817	1.7	0.473237	3.80141
603919	2018	C15	0.53888	0.53888	0.363636	4	0	21.7167	0.259892	0.097235	0.061486	55.278	1	0	0.334784	1	0	76.0386	0	1	0	0	0.182817	1.7	0.473237	3.80141
600519	2018	C15	0.499792	0.499792	0	0	0	25.4501	0.265493	0.264885	0.61461	61.9944	1	1	0.0060271	1	0	79.4127	1	0	0	0	0.182817	1.7	0.473237	3.80141
600559	2018	C15	0.217942	0.217942	0.222222	2	0	22.4241	0.49697	0.41344	0.186106	26.5638	1	0	0.284544	0	0	64.316	1	1	0	0	0.182817	1.7	0.473237	3.80141
729	2018	C15	2.19562	2.19562	0.4	6	0	23.5962	0.222432	0.013237	0.109609	57.396	1	0	0.121223	1	6.7e-05	72.7122	1	1	0	0	0.182817	1.7	0.473237	3.80141
600573	2018	C15	0.717429	0.717429	0.222222	2	0	20.9137	0.062461	-0.030637	0.504635	50.0778	1	1	0.193782	1	8.2e-05	54.2864	1	1	0	0	0.182817	1.7	0.473237	3.80141
600199	2018	C15	1.48835	1.48835	0.333333	3	0	21.8848	0.265191	0.01892	0.243539	32.0736	1	0	0.579894	0	1e-05	38.2585	1	1	0	0	0.182817	1.7	0.473237	3.80141
603711	2018	C15	0.271792	0.271792	0.25	2	23.5947	21.9291	0.336717	0.231294	0.340935	56.2648	1	1	0.959928	1	0.58649	12.5503	0	0	47.1893	5.89866	0.182817	1.7	0.473237	3.80141
600779	2018	C15	0.265247	0.265247	0.125	1	0	21.8858	0.419373	0.37624	0.320575	39.709	1	1	0.493426	1	5.8e-05	78.0112	0	0	0	0	0.182817	1.7	0.473237	3.80141
848	2018	C15	0.535188	0.535188	0	0	0	21.7681	0.311757	0.004779	0.624798	40.6841	1	0	0.234792	1	0.000109	64.7331	0	1	0	0	0.182817	1.7	0.473237	3.80141
600197	2018	C15	0.845635	0.845635	0.166667	1	0	21.926	0.234317	0.106974	0.404259	41.4351	1	1	0.23662	0	0	60.2742	1	0	0	0	0.182817	1.7	0.473237	3.80141
603198	2018	C15	0.431132	0.431132	0.111111	1	0	22.5829	0.323263	0.111656	0.102249	73.1317	1	0	0.255376	0	0	83.9015	0	1	0	0	0.182817	1.7	0.473237	3.80141
603589	2018	C15	0.353905	0.353905	0.333333	3	10.9569	22.9028	0.302509	0.184952	0.12907	18.2614	1	1	0.0104347	1	0.271697	21.7929	0	1	32.8706	3.65229	0.182817	1.7	0.473237	3.80141
799	2018	C15	0.295749	0.295749	0	0	0	21.7776	0.24056	0.351294	0.211346	30.9998	1	1	0.0632496	0	0	34.7882	1	1	0	0	0.182817	1.7	0.473237	3.80141
600543	2018	C15	0.270859	0.270859	0	0	0	20.9764	0.11154	0.024621	0.169634	14.2687	1	1	0.605562	0	0	61.658	1	1	0	0	0.182817	1.7	0.473237	3.80141
600238	2018	C15	0.524621	0.524621	0.111111	1	0	21.1046	0.454239	-0.382307	0.128796	20.8412	1	0	0.436311	1	0.012309	39.45	0	1	0	0	0.182817	1.7	0.473237	3.80141
600300	2018	C15	0.10893	0.10893	0.333333	3	0	22.8459	0.672728	0.083153	0.146975	32.9062	1	1	0.584508	0	0.000483	48.0205	0	1	0	0	0.182817	1.7	0.473237	3.80141
600962	2018	C15	0.597781	0.597781	0	0	0	21.3933	0.498896	-0.0229	0.02747	44.5656	1	1	0.385688	0	2e-05	51.4385	1	1	0	0	0.182817	1.7	0.473237	3.80141
601579	2018	C15	0.971748	0.971748	0	0	0	22.1948	0.270892	-0.073649	0.119199	32.9741	1	1	0.250695	0	0	75.4069	0	1	0	0	0.182817	1.7	0.473237	3.80141
600059	2018	C15	0.483028	0.483028	0.2	2	0	22.2923	0.146292	0.048695	0.146386	41.387	1	0	0.0773023	0	5.2e-05	51.8198	1	1	0	0	0.182817	1.7	0.473237	3.80141
600702	2018	C15	0.393255	0.393255	0.444444	4	0	22.3007	0.439375	0.350248	0.162551	29.8535	1	1	0.119442	0	0.000121	46.7961	0	1	0	0	0.182817	1.7	0.473237	3.80141
869	2018	C15	0.0930356	0.0930356	0	0	0	23.2972	0.246021	0.042513	0.092002	50.4	1	1	0.66537	0	0	63.981	0	1	0	0	0.182817	1.7	0.473237	3.80141
596	2018	C15	2.58556	2.58556	0.333333	3	0	23.2498	0.35813	0.246518	0.066792	53.8928	1	0	0.288105	0	0	75.5258	1	1	0	0	0.182817	1.7	0.473237	3.80141
603779	2018	C15	0.37721	0.37721	0.333333	3	0.05	21.4685	0.331932	-0.051316	0.061467	47.2326	1	1	0.110215	0	0.020858	13.2734	0	1	0.15	0.0166667	0.182817	1.7	0.473237	3.80141
600132	2018	C15	0		0	0	0	21.9165	0.647662	0.091896	0.293139	42.5403	1	0	0.518969	0	0	86.4909	0	0	0	0	0.182817	1.7	0.473237	3.80141
603156	2018	C15	0.263538	0.263538	0.222222	2	7.43743	23.4506	0.217237	0.052148	0.233868	21.1497	1	0	1.70948	0	0.162066	22.5644	0	1	14.8749	1.65276	0.182817	1.7	0.473237	3.80141
600084	2018	C15	0.333517	0.333517	0	0	0	21.7544	0.224485	-0.1477	0.213131	34.4811	1	1	0.531606	0	0	50.1865	1	1	0	0	0.182817	1.7	0.473237	3.80141
600696	2018	C15	0		0	0	0	19.8424	0.239221	2.2535	0.059063	10.8585	1	1	0.015323	0	0	30.08	0	0	0	0	0.182817	1.7	0.473237	3.80141
600616	2018	C15	0.404298	0.404298	0.125	1	0	21.5476	0.156183	-0.089633	0.103073	34.8805	0	0	0.38288	0	0	41.1284	1	0	0	0	0.182817	1.7	0.473237	3.80141
858	2018	C15	0.210048	0.210048	0.25	2	0.0098191	25.1787	0.243626	0.326083	0.56868	35.2057	0	1	0.123735	0	4.9e-05	73.8427	1	0	0.0196382	0.0024548	0.182817	1.7	0.473237	3.80141
600702	2019	C15	0.316687	0.316687	0.25	2	0.015	22.4771	0.439031	0.197904	0.235478	29.8768	1	1	0.153178	0	0.001723	45.8278	0	0	0.03	0.00375	0.173193	1.5641	0.436125	3.50139
600132	2019	C15	0		0	0	0	21.9801	0.569949	0.033048	0.356257	42.5403	1	0	0.794408	0	0	86.7061	0	1	0	0	0.173193	1.5641	0.436125	3.50139
601579	2019	C15	1.35372	1.35372	0	0	0	22.2331	0.298223	-0.019191	0.09157	32.9741	1	1	1.31444	0	0	72.7272	0	1	0	0	0.173193	1.5641	0.436125	3.50139
600559	2019	C15	0.30049	0.30049	0.222222	2	0	22.5596	0.474909	0.124819	0.201927	25.6321	1	0	0.440379	0	0	51.3659	1	1	0	0	0.173193	1.5641	0.436125	3.50139
600573	2019	C15	2.11043	2.11043	0.222222	2	0	20.9248	0.06296	0.02116	0.529578	50.0778	1	1	0.265352	0	8.2e-05	52.4246	1	1	0	0	0.173193	1.5641	0.436125	3.50139
600543	2019	C15	0.284261	0.284261	0.111111	1	0	21.0115	0.126254	-0.23288	0.139315	14.2687	1	1	0.196758	0	0	41.9942	1	1	0	0	0.173193	1.5641	0.436125	3.50139
729	2019	C15	2.41301	2.41301	0.363636	4	0	23.6226	0.239321	0.010994	0.152496	57.396	1	0	0.248501	1	3.1e-05	71.4789	1	1	0	0	0.173193	1.5641	0.436125	3.50139
600519	2019	C15	0.248196	0.248196	0	0	0	25.4501	0.224899	0.160115	0.624798	57.995	1	1	0.0102539	0	0	79.3638	1	0	0	0	0.173193	1.5641	0.436125	3.50139
858	2019	C15	0.252125	0.252125	0.125	1	0.0098191	25.3904	0.284791	0.252008	0.594041	35.2057	0	1	0.15011	0	3.6e-05	77.1409	1	0	0.0098191	0.0012274	0.173193	1.5641	0.436125	3.50139
600197	2019	C15	0.771717	0.771717	0.166667	1	0	22.2071	0.330637	0.083602	0.413816	41.4348	1	1	0.135244	0	0	56.2106	1	0	0	0	0.173193	1.5641	0.436125	3.50139
600199	2019	C15	1.91034	1.91034	0.5	4	0	22.0163	0.222588	-0.304635	0.308762	27.0991	1	0	0.671018	0	9e-06	42.1308	1	0	0	0	0.173193	1.5641	0.436125	3.50139
600059	2019	C15	0.60622	0.60622	0.222222	2	0	22.3289	0.153848	0.024691	0.150714	41.387	1	0	0.340428	0	5.2e-05	52.2019	1	1	0	0	0.173193	1.5641	0.436125	3.50139
603919	2019	C15	1.75262	1.75262	0.181818	2	0	21.8796	0.200428	0.117604	0.12993	51.5664	1	0	0.213086	1	0	78.4313	0	1	0	0	0.173193	1.5641	0.436125	3.50139
596	2019	C15	2.58336	2.58336	0.333333	3	0	23.3531	0.320024	0.199262	0.212291	53.8928	1	0	0.708608	0	0	77.2253	1	1	0	0	0.173193	1.5641	0.436125	3.50139
2304	2019	C15	0.721757	0.721757	0.272727	3	0	24.7021	0.317341	-0.04277	0.080444	34.1648	1	1	0.16327	0	0.003793	84.9275	1	1	0	0	0.173193	1.5641	0.436125	3.50139
860	2019	C15	0.122271	0.122271	0.333333	3	0	23.8153	0.661229	0.23403	0.366847	38.45	1	0	0.0002424	0	0	68.5752	1	1	0	0	0.173193	1.5641	0.436125	3.50139
603156	2019	C15	0.758797	0.758797	0	0	10.4339	23.4386	0.178473	-0.084103	0.032004	21.1497	1	0	0.954006	0	0.105083	19.8435	0	1	0	0	0.173193	1.5641	0.436125	3.50139
603369	2019	C15	0.291772	0.291772	0.333333	3	4.28	23.0321	0.283835	0.303486	0.158563	44.7229	1	1	0.17427	1	0.093448	69.9256	1	1	12.84	1.42667	0.173193	1.5641	0.436125	3.50139
2646	2019	C15	2.92219	2.92219	0.222222	2	0	21.7554	0.158834	-0.070356	0.137978	61.4065	1	1	0.518522	1	0	71.6295	0	1	0	0	0.173193	1.5641	0.436125	3.50139
869	2019	C15	0.120078	0.120078	0.071429	1	0	23.3369	0.224876	-0.021631	0.100072	50.4	1	1	0.566662	0	0	63.5786	0	1	0	0	0.173193	1.5641	0.436125	3.50139
929	2019	C15	0.647381	0.647381	0.111111	1	0	21.0395	0.204043	-0.104457	0.060969	21.4954	1	1	0.0804154	0	0	34.9026	0	1	0	0	0.173193	1.5641	0.436125	3.50139
600696	2019	C15	0		0	0	0	19.9302	0.394037	-0.527033	0.048605	21.0338	1	0	0.132146	1	0	52.96	0	0	0	0	0.173193	1.5641	0.436125	3.50139
799	2019	C15	0.643986	0.643986	0	0	0	21.8953	0.247207	0.273842	0.408201	30.9998	1	1	0.052553	0	0	40.127	1	1	0	0	0.173193	1.5641	0.436125	3.50139
848	2019	C15	0.606848	0.606848	0	0	0	21.8564	0.346	0.062879	0.624798	40.6841	1	1	0.0639993	1	0.000109	61.0566	0	1	0	0	0.173193	1.5641	0.436125	3.50139
600238	2019	C15	0.888075	0.888075	0.111111	1	0	20.8902	0.548274	-0.114125	0.071056	20.8412	1	0	0.416324	1	0.012309	46.64	0	1	0	0	0.173193	1.5641	0.436125	3.50139
600600	2019	C15	0.0753616	0.0753616	0.375	3	0.0122876	24.3426	0.466307	0.053001	0.390149	45.4373	1	1	1.61581	0	9.4e-05	88.968	1	0	0.0368628	0.0046078	0.173193	1.5641	0.436125	3.50139
2568	2019	C15	4.34084	4.34084	0.285714	2	21.7137	21.6639	0.217961	0.193862	0.189638	41.773	1	1	1.53529	1	0.431578	19.5531	0	0	43.4274	6.20391	0.173193	1.5641	0.436125	3.50139
600084	2019	C15	0.555972	0.555972	0	0	0	21.5514	0.05075	-0.274781	0.039442	34.4811	1	1	0.173614	0	0	49.12	1	1	0	0	0.173193	1.5641	0.436125	3.50139
600809	2019	C15	0.187302	0.187302	0.058824	1	0.0015	23.5001	0.525473	0.266271	0.21546	58.1409	1	1	0.0030339	0	0.00066	87.3937	1	1	0.0015	8.82e-05	0.173193	1.5641	0.436125	3.50139
600962	2019	C15	0.578795	0.578795	0	0	0	21.579	0.579647	0.380933	0.047338	44.5656	1	1	0.460526	0	2e-05	50.8228	1	1	0	0	0.173193	1.5641	0.436125	3.50139
603779	2019	C15	0.65745	0.65745	0.222222	2	0.0725	21.4444	0.33887	-0.153222	0.03063	47.2664	1	1	0.127043	0	0.020873	13.0578	0	1	0.145	0.0161111	0.173193	1.5641	0.436125	3.50139
600189	2019	C15	1.54661	1.54661	0.142857	1	0	22.3611	0.702781	0.035825	0.163996	32.8306	1	1	0.247007	0	6e-06	52.8419	1	0	0	0	0.173193	1.5641	0.436125	3.50139
568	2019	C15	0.549018	0.549018	0.363636	4	0	24.0878	0.323833	0.211518	0.337216	26.0173	1	0	0.152038	0	0.000399	76.0744	1	1	0	0	0.173193	1.5641	0.436125	3.50139
600616	2019	C15	0.366114	0.366114	0.222222	2	0	21.5734	0.168065	0.050758	0.130508	34.8805	1	0	0.361963	1	0	39.666	1	1	0	0	0.173193	1.5641	0.436125	3.50139
603198	2019	C15	0.696006	0.696006	0.111111	1	0	22.6647	0.316328	0.082602	0.112623	73.1317	1	0	0.344089	0	0	83.0194	0	1	0	0	0.173193	1.5641	0.436125	3.50139
600300	2019	C15	0.0361623	0.0361623	0.111111	1	0	22.8812	0.696981	0.001241	0.194152	17	1	1	0.298824	0	0.000483	43.3802	0	1	0	0	0.173193	1.5641	0.436125	3.50139
600779	2019	C15	0.616696	0.616696	0.111111	1	0.00387	22.096	0.464774	0.255274	0.314905	39.709	1	1	0.775577	0	0.000286	81.7942	0	1	0.00387	0.00043	0.173193	1.5641	0.436125	3.50139
603589	2019	C15	0.868658	0.868658	0.375	3	10.9569	22.9747	0.262024	0.094431	0.151854	18.2614	1	1	0.0078131	1	0.271697	18.6357	0	0	32.8706	4.10882	0.173193	1.5641	0.436125	3.50139
603711	2019	C15	0.779926	0.779926	0.222222	2	23.5947	22.0882	0.352817	0.223588	0.276934	56.2648	1	1	0.978618	1	0.583466	10.3179	0	1	47.1893	5.24326	0.173193	1.5641	0.436125	3.50139
600559	2020	C15	0.348639	0.348639	0.222222	2	0	22.5897	0.463095	-0.107304	0.176746	25.6321	1	0	0.719949	0	0	40.179	1	1	0	0	0.14451	1.375	0.35088	2.84141
603919	2020	C15	2.31829	2.31829	0	0	0	21.9851	0.213392	0.058904	0.158431	30	1	0	0.399992	1	1e-06	75.6166	0	1	0	0	0.14451	1.375	0.35088	2.84141
603589	2020	C15	1.46046	1.46046	0.333333	3	10.9569	23.0063	0.261851	-0.141466	0.14392	18.2614	1	1	0.0130413	1	0.275289	14.4282	0	1	32.8706	3.65229	0.14451	1.375	0.35088	2.84141
568	2020	C15	0.675068	0.675068	0.363636	4	0	24.2789	0.337835	0.05285	0.330433	26.0173	1	0	0.0915344	0	0.000399	76.5436	1	1	0	0	0.14451	1.375	0.35088	2.84141
605337	2020	C15	0.865726	0.865726	0.333333	3	0.0975	20.8507	0.357729	0.115978	0.182428	32.0543	1	0	3.30221	0	0.187277	59.53	0	1	0.2925	0.0325	0.14451	1.375	0.35088	2.84141
600543	2020	C15	0.378962	0.378962	0.111111	1	0	21.0292	0.150012	-0.249503	0.167504	14.2687	1	1	0.139713	0	0	38.5952	1	1	0	0	0.14451	1.375	0.35088	2.84141
600809	2020	C15	0.119133	0.119133	0.176471	3	0.0015	23.7079	0.491118	0.177586	0.170245	56.5609	1	1	0.0131822	0	0.000275	86.2351	1	1	0.0045	0.0002647	0.14451	1.375	0.35088	2.84141
860	2020	C15	0.0993518	0.0993518	0.333333	3	0	23.7994	0.641382	0.041024	0.403444	37.5063	1	1	0.0267174	0	0	69.4187	1	1	0	0	0.14451	1.375	0.35088	2.84141
729	2020	C15	2.76319	2.76319	0.384615	5	0	23.6406	0.249383	-0.047094	0.094868	57.396	1	0	0.313666	0	3.1e-05	72.7781	1	1	0	0	0.14451	1.375	0.35088	2.84141
600702	2020	C15	0.771906	0.771906	0.111111	1	0.007	22.588	0.414112	0.020205	0.186734	29.953	1	1	0.199473	0	0.001073	38.2985	1	1	0.007	0.0007778	0.14451	1.375	0.35088	2.84141
600199	2020	C15	0.912042	0.912042	0.333333	3	0	22.0734	0.247808	0.135463	0.257984	27.0991	1	0	0.63604	0	9e-06	45.4465	1	1	0	0	0.14451	1.375	0.35088	2.84141
600189	2020	C15	1.44615	1.44615	0.142857	1	0	22.3014	0.664915	-0.143496	0.09073	30.237	1	1	0.456189	0	6e-06	48.2231	1	0	0	0	0.14451	1.375	0.35088	2.84141
600084	2020	C15	1.37943	1.37943	0.111111	1	0	21.5481	0.064446	-0.527033	0.027446	34.4811	1	1	0.175394	0	0	49.12	1	1	0	0	0.14451	1.375	0.35088	2.84141
2568	2020	C15	3.31299	3.31299	0.285714	2	21.7137	22.0809	0.171993	0.312034	0.385823	40.5218	1	1	2.45744	1	0.415361	28.7781	0	0	43.4274	6.20391	0.14451	1.375	0.35088	2.84141
848	2020	C15	0.590194	0.590194	0	0	0	21.8524	0.276384	-0.175025	0.624798	40.6841	1	1	0.103528	0	0	55.3347	0	0	0	0	0.14451	1.375	0.35088	2.84141
596	2020	C15	2.9188	2.9188	0.333333	3	0	23.4437	0.31197	-0.01199	0.371176	53.8928	1	0	0.313595	0	0	75.8121	1	1	0	0	0.14451	1.375	0.35088	2.84141
600519	2020	C15	0.134268	0.134268	0	0	0	25.4501	0.214039	0.111037	0.624798	53.9956	1	1	0.0061567	0	0	78.8444	1	0	0	0	0.14451	1.375	0.35088	2.84141
600962	2020	C15	0.847252	0.847252	0	0	0	21.6177	0.657508	-0.13726	0.077926	44.5656	1	1	0.398624	0	2e-05	47.8061	1	1	0	0	0.14451	1.375	0.35088	2.84141
603711	2020	C15	0.622808	0.622808	0.111111	1	23.5947	22.2789	0.400912	-0.054587	0.224563	56.4234	1	1	1.31429	1	0.56543	8.7116	0	1	23.5947	2.62163	0.14451	1.375	0.35088	2.84141
600573	2020	C15	2.77929	2.77929	0.222222	2	0	20.9481	0.067394	0.090738	0.168388	50.0778	1	1	0.57502	0	0	51.4036	1	1	0	0	0.14451	1.375	0.35088	2.84141
603198	2020	C15	1.14362	1.14362	0.111111	1	0	22.7222	0.300711	-0.086031	0.149229	73.1317	1	0	0.368528	0	0	81.9806	0	1	0	0	0.14451	1.375	0.35088	2.84141
600197	2020	C15	1.84311	1.84311	0.142857	1	0	22.2247	0.197743	-0.217058	0.277897	42.1993	1	1	0.180072	0	0	48.6927	1	0	0	0	0.14451	1.375	0.35088	2.84141
600238	2020	C15	0.541383	0.541383	0	0	0	20.8884	0.523471	0.291771	0.163488	20.8412	1	0	0.383923	1	0.012309	46.64	0	1	0	0	0.14451	1.375	0.35088	2.84141
600300	2020	C15	0.0730821	0.0730821	0	0	0	22.6282	0.550874	-0.047696	0.261982	17	1	1	0.949936	0	0	40.8111	0	1	0	0	0.14451	1.375	0.35088	2.84141
2646	2020	C15	4.44434	4.44434	0.222222	2	0	21.7024	0.16242	-0.39074	0.092862	59.0404	1	0	0.662787	0	4e-06	68.5924	0	1	0	0	0.14451	1.375	0.35088	2.84141
600779	2020	C15	0.50137	0.50137	0.125	1	0	22.1973	0.510854	-0.150615	0.303505	39.7179	1	1	0.472627	0	5.8e-05	81.701	0	0	0	0	0.14451	1.375	0.35088	2.84141
603779	2020	C15	0.9205	0.9205	0.125	1	0.0725	21.3599	0.390875	-0.411772	0.036514	25.2996	1	1	0.419015	0	0.017387	33.99	0	0	0.0725	0.0090625	0.14451	1.375	0.35088	2.84141
603156	2020	C15	1.33721	1.33721	0.111111	1	12.5206	23.4358	0.214272	-0.406496	0.009649	21.1497	1	0	1.15514	0	0.123777	20.7242	0	1	12.5206	1.39118	0.14451	1.375	0.35088	2.84141
605388	2020	C15	0.235466	0.235466	0	0	0	21.4988	0.110722	-0.316243	0.468653	32.6631	1	1	2.32127	0	0	48.1926	0	1	0	0	0.14451	1.375	0.35088	2.84141
600059	2020	C15	1.19422	1.19422	0.2	2	0	22.353	0.15759	-0.26061	0.158789	41.387	1	0	0.321265	0	5.2e-05	47.4648	1	1	0	0	0.14451	1.375	0.35088	2.84141
603369	2020	C15	0.435407	0.435407	0.181818	2	0	23.1957	0.302399	0.051232	0.286466	44.7229	1	1	0.102461	0	0.040399	71.0861	1	1	0	0	0.14451	1.375	0.35088	2.84141
600616	2020	C15	0.584466	0.584466	0.125	1	0	21.5423	0.140612	-0.356103	0.179226	34.8805	1	1	0.55647	0	0	39.6067	1	0	0	0	0.14451	1.375	0.35088	2.84141
929	2020	C15	0.727197	0.727197	0.111111	1	0	20.9838	0.198293	-0.326788	0.06376	21.4954	1	1	0.120808	0	0	33.57	0	1	0	0	0.14451	1.375	0.35088	2.84141
2461	2020	C15	4.16062	4.16062	0.111111	1	0	23.2888	0.309414	0.00133	0.104082	31.9781	1	1	0.634846	0	0	88.3985	1	1	0	0	0.14451	1.375	0.35088	2.84141
2304	2020	C15	1.27652	1.27652	0.090909	1	0	24.7098	0.28583	-0.08758	0.134466	34.1648	1	1	0.183777	0	0.00194	83.1962	1	1	0	0	0.14451	1.375	0.35088	2.84141
601579	2020	C15	1.20626	1.20626	0	0	0	22.219	0.239736	-0.053645	0.101606	32.9741	1	1	0.287906	0	0	68.2455	0	1	0	0	0.14451	1.375	0.35088	2.84141
605198	2020	C15	0.939064	0.939064	0.142857	1	0.863519	21.5227	0.052405	0.004644	0.084459	28.6054	1	0	0.130332	0	0.041892	90.3366	0	0	0.863519	0.12336	0.14451	1.375	0.35088	2.84141
600132	2020	C15	0.769653	0.769653	0	0	0	22.9845	0.836501	2.05468	0.184086	42.5403	1	0	1.18318	0	0	85.3887	0	0	0	0	0.14451	1.375	0.35088	2.84141
869	2020	C15	0.133458	0.133458	0.071429	1	0.003	23.2961	0.198287	-0.325105	0.080341	50.4	1	1	0.557632	0	4.4e-05	62.9461	0	1	0.003	0.0002143	0.14451	1.375	0.35088	2.84141
600696	2020	C15	0		0	0	0	19.8145	0.183698	-0.270509	0.038757	40.5328	0	0	0.109506	0	0	56.0369	0	0	0	0	0.14451	1.375	0.35088	2.84141
2304	2021	C15	1.06793	1.06793	0.1	1	0	24.9398	0.37342	0.20137	0.307484	34.1648	1	1	0.134001	0	0.00194	83.986	1	1	0	0	0.138006	1.28889	0.489348	3.81777
603156	2021	C15	0.900676	0.900676	0	0	12.5206	23.4886	0.215285	0.559923	0.033123	21.1497	1	1	0.767837	0	0.105083	21.5128	0	1	0	0	0.138006	1.28889	0.489348	3.81777
2461	2021	C15	4.01156	4.01156	0.111111	1	0	23.3273	0.308759	0.06792	0.111866	31.9781	1	1	0.580027	0	0	87.9986	1	1	0	0	0.138006	1.28889	0.489348	3.81777
600519	2021	C15	0.173621	0.173621	0	0	0	25.4501	0.228127	0.118788	0.624798	53.9956	1	1	0.0080401	0	0	77.7973	1	0	0	0	0.138006	1.28889	0.489348	3.81777
605388	2021	C15	1.3839	1.3839	0	0	0	21.5546	0.152259	0.072426	0.46543	32.6631	1	1	1.77405	0	0	45.3305	0	1	0	0	0.138006	1.28889	0.489348	3.81777
603589	2021	C15	1.46182	1.46182	0.333333	3	10.9569	23.124	0.252154	0.253657	0.158564	18.2614	1	1	0.0069831	1	0.275289	20.0252	0	1	32.8706	3.65229	0.138006	1.28889	0.489348	3.81777
2568	2021	C15	2.8182	2.8182	0.285714	2	30.3992	22.4532	0.327834	0.346569	0.412769	40.5439	1	1	0.777078	1	0.409028	28.8322	0	0	60.7984	8.68548	0.138006	1.28889	0.489348	3.81777
603779	2021	C15	0.284507	0.284507	0.222222	2	0.0725	21.08	0.516802	0.207615	0.02486	22.294	1	1	0.318696	0	0.014993	51.792	0	1	0.145	0.0161111	0.138006	1.28889	0.489348	3.81777
600809	2021	C15	0.115141	0.115141	0.230769	3	0.0021	24.1229	0.479653	0.427539	0.200042	56.562	1	1	0.0469878	0	0.000252	87.3671	1	1	0.0063	0.0004846	0.138006	1.28889	0.489348	3.81777
600696	2021	C15	0		0	0	0	20.8246	0.44543	2.2535	0.059885	42.8838	0	0	0.300501	0	0	65.059	0	0	0	0	0.138006	1.28889	0.489348	3.81777
568	2021	C15	0.819317	0.819317	0.272727	3	0	24.4894	0.348852	0.239563	0.310159	26.0173	1	0	0.12286	0	0.000268	79.2235	1	1	0	0	0.138006	1.28889	0.489348	3.81777
600962	2021	C15	0.445018	0.445018	0	0	0	21.5661	0.652255	0.26346	0.048109	44.5656	1	0	0.105411	0	0	48.7613	1	1	0	0	0.138006	1.28889	0.489348	3.81777
605337	2021	C15	0.96304	0.96304	0.333333	3	0.1365	21.4663	0.23636	0.351381	0.250318	32.0543	1	0	1.96375	0	0.080359	51.7277	0	1	0.4095	0.0455	0.138006	1.28889	0.489348	3.81777
600197	2021	C15	0.961065	0.961065	0.142857	1	0	22.321	0.229725	0.075301	0.207884	41.8188	1	1	0.0725197	0	0	50.5175	1	0	0	0	0.138006	1.28889	0.489348	3.81777
860	2021	C15	0.221711	0.221711	0.333333	3	0	23.6882	0.598155	-0.04139	0.389691	37.5063	1	1	0.0002424	0	0	60.5608	1	1	0	0	0.138006	1.28889	0.489348	3.81777
869	2021	C15	0.276222	0.276222	0.071429	1	0.006	23.3239	0.206304	0.164241	0.111515	50.4	1	1	0.358081	0	8.8e-05	60.4197	0	1	0.006	0.0004286	0.138006	1.28889	0.489348	3.81777
600559	2021	C15	0.391572	0.391572	0.111111	1	0	22.7521	0.51026	0.119341	0.132335	24.6994	1	1	0.478482	0	0	39.6961	1	1	0	0	0.138006	1.28889	0.489348	3.81777
603711	2021	C15	0.809161	0.809161	0.111111	1	23.5947	22.335	0.405417	-0.078331	0.370966	56.839	1	1	0.919617	1	0.570168	9.6888	0	1	23.5947	2.62163	0.138006	1.28889	0.489348	3.81777
603198	2021	C15	1.15126	1.15126	0.111111	1	0	22.8783	0.306129	0.325836	0.084062	73.1317	1	0	0.342629	0	0	89.3414	0	1	0	0	0.138006	1.28889	0.489348	3.81777
858	2021	C15	0.267957	0.267957	0	0	0	25.4501	0.252387	0.155056	0.597071	34.4328	1	0	0.159067	0	0	76.4264	1	0	0	0	0.138006	1.28889	0.489348	3.81777
600573	2021	C15	3.67905	3.67905	0.222222	2	0	20.9891	0.087666	-0.052634	0.145849	50.0778	1	1	0.810397	0	0	51.4735	1	1	0	0	0.138006	1.28889	0.489348	3.81777
600238	2021	C15	0.704686	0.704686	0	0	0	20.9678	0.587443	0.031589	0.068884	19.8421	1	1	0.179846	0	0	38.8202	0	1	0	0	0.138006	1.28889	0.489348	3.81777
600543	2021	C15	0.281484	0.281484	0	0	0	20.9064	0.124749	0.055335	0.199888	14.2687	1	1	0.148895	0	0	35.6912	1	1	0	0	0.138006	1.28889	0.489348	3.81777
603369	2021	C15	0.474592	0.474592	0.1	1	0	23.3928	0.355877	0.251231	0.266226	44.7229	1	1	0.0530061	0	0.040159	71.9386	1	1	0	0	0.138006	1.28889	0.489348	3.81777
600059	2021	C15	1.20177	1.20177	0.333333	3	0	22.5508	0.131147	0.211938	0.225414	36.3367	1	0	0.157746	0	0	45.8986	1	1	0	0	0.138006	1.28889	0.489348	3.81777
601579	2021	C15	0.974324	0.974324	0	0	0	22.2231	0.18387	0.128125	0.12251	32.9741	1	1	0.185858	0	0	63.23	0	1	0	0	0.138006	1.28889	0.489348	3.81777
605198	2021	C15	1.4262	1.4262	0.142857	1	1.18352	21.6251	0.096807	0.035115	0.152031	26.3351	1	0	0.0483005	0	0.043112	90.3366	0	0	1.18352	0.169074	0.138006	1.28889	0.489348	3.81777
600702	2021	C15	0.654172	0.654172	0	0	0.006811	22.8143	0.382645	0.837971	0.229389	30.3236	1	1	0.192818	0	0.000205	52.7826	0	1	0	0	0.138006	1.28889	0.489348	3.81777
596	2021	C15	2.26531	2.26531	0.222222	2	0	23.9587	0.321237	0.289326	0.238317	51.1226	1	0	0.217461	0	0	75.7145	1	1	0	0	0.138006	1.28889	0.489348	3.81777
603919	2021	C15	3.27309	3.27309	0	0	0	22.0512	0.209796	0.033354	0.176575	30	1	0	0.339175	1	1e-06	76.7445	0	1	0	0	0.138006	1.28889	0.489348	3.81777
605499	2021	C15	0.613357	0.613357	0.25	2	19.8967	22.7762	0.455987	0.407244	0.128251	49.7406	1	1	0.271018	1	0.564642	21.0515	0	0	39.7935	4.97419	0.138006	1.28889	0.489348	3.81777
600199	2021	C15	2.5594	2.5594	0.333333	3	0	22.0754	0.290209	0.167022	0.218428	27.0991	1	0	0.472593	0	9e-06	42.0327	1	1	0	0	0.138006	1.28889	0.489348	3.81777
2646	2021	C15	1.99907	1.99907	0.222222	2	0	21.8935	0.163517	0.380042	0.169861	49.7376	1	0	0.514691	0	4e-06	58.8222	0	1	0	0	0.138006	1.28889	0.489348	3.81777
600779	2021	C15	0.886742	0.886742	0.111111	1	0	22.4967	0.553267	0.541019	0.320017	39.7233	1	1	0.337212	0	5.8e-05	79.4577	0	1	0	0	0.138006	1.28889	0.489348	3.81777
600616	2021	C15	0.464305	0.464305	0.222222	2	0	21.5435	0.157973	0.068255	0.126025	34.8805	1	1	0.361469	1	0	39.9256	1	1	0	0	0.138006	1.28889	0.489348	3.81777
600300	2021	C15	0.0735027	0.0735027	0	0	0	22.364	0.401632	-0.048062	0.130785	29.9	1	1	0.305793	0	0	39.42	1	1	0	0	0.138006	1.28889	0.489348	3.81777
848	2021	C15	0.745645	0.745645	0	0	0	21.9784	0.318178	0.35647	0.624798	40.6841	1	1	0.0816702	0	0	59.5379	0	1	0	0	0.138006	1.28889	0.489348	3.81777
929	2021	C15	0.728381	0.728381	0	0	0	20.986	0.181805	0.006241	0.029237	21.4954	1	1	0.203716	0	0	33.9206	0	1	0	0	0.138006	1.28889	0.489348	3.81777
600084	2021	C15	0.406262	0.406262	0.090909	1	0	21.5739	0.083512	1.29594	0.061933	34.4811	1	1	0.51213	0	0	49.12	1	1	0	0	0.138006	1.28889	0.489348	3.81777
600189	2021	C15	1.22722	1.22722	0.142857	1	0	22.3428	0.655167	0.072113	0.024439	30.237	1	1	0.182035	0	6e-06	43.1143	1	0	0	0	0.138006	1.28889	0.489348	3.81777
600132	2021	C15	1.2436	1.2436	0.111111	1	0	23.1685	0.728748	0.199027	0.187789	42.5403	1	1	0.442824	0	0	86.0314	0	1	0	0	0.138006	1.28889	0.489348	3.81777
600600	2021	C15	0.102397	0.102397	0.25	2	0.01513	24.5641	0.489	0.086712	0.253715	44.9966	1	1	1.19395	1	0.000677	90.0753	1	0	0.03026	0.0037825	0.138006	1.28889	0.489348	3.81777
300997	2021	C15	0.0865272	0.0865272	0.285714	2	6.48094	21.3606	0.351286	0.180968	0.272883	50.8309	1	1	1.01395	1	0.152493	57.0663	0	0	12.9619	1.8517	0.138006	1.28889	0.489348	3.81777
729	2021	C15	2.53401	2.53401	0.4	6	0	23.6896	0.280513	0.094488	0.089916	57.396	1	0	0.280381	1	3.1e-05	70.3497	1	1	0	0	0.138006	1.28889	0.489348	3.81777
799	2021	C15	0.296864	0.296864	0	0	0	22.5169	0.413736	0.869685	0.556183	30.9998	1	0	0.130429	0	0	58.6321	1	1	0	0	0.138006	1.28889	0.489348	3.81777
850	2011	C17	0		0.222222	2	0.0050575	22.5712	0.610654	0.244255	0.046395	46.4	1	1	0.266751	0	0.000214	55.1264	1	1	0.010115	0.0011239	0.157242	1.44444	0.26853	2.27216
2394	2011	C17	0		0.111111	1	0	21.6991	0.191539	0.234426	0.232919	40.4492	1	0	0.370325	0	0	74.589	0	1	0	0	0.157242	1.44444	0.26853	2.27216
2042	2011	C17	0		0.090909	1	0	22.7366	0.589165	0.067766	0.118038	42.2896	0	0	0.708075	0	0.002298	69.3798	0	1	0	0	0.157242	1.44444	0.26853	2.27216
2144	2011	C17	0		0.111111	1	0.309188	21.1002	0.243966	0.43548	0.083159	24.9501	0	0	0.239477	0	0.02043	11.9293	0	1	0.309188	0.0343542	0.157242	1.44444	0.26853	2.27216
2397	2011	C17	0.652166	0.652166	0.272727	3	5.78769	21.1709	0.304085	0.463985	0.269278	38.2784	1	1	0.170543	1	0.581623	20.5888	0	1	17.3631	1.57846	0.157242	1.44444	0.26853	2.27216
300163	2011	C17	4.97703	4.97703	0.142857	1	0.01	20.3553	0.072616	0.232181	0.338185	45.3924	1	1	0.725141	0	0.462785	6.4894	0	0	0.01	0.0014286	0.157242	1.44444	0.26853	2.27216
982	2011	C17	0		0.333333	3	0	22.0152	0.770045	0.537358	0.054988	33.1655	1	0	1.72255	1	0	45.2385	0	1	0	0	0.157242	1.44444	0.26853	2.27216
600448	2011	C17	0		0	0	0	21.0535	0.685938	0.051637	0.118809	20.6816	1	0	0.954804	0	0	40.0055	1	1	0	0	0.157242	1.44444	0.26853	2.27216
2087	2011	C17	0		0.25	2	0.0043568	22.1895	0.58716	0.234015	0.095178	32.9976	1	0	1.39951	0	0.00023	44.9152	1	0	0.0087136	0.0010892	0.157242	1.44444	0.26853	2.27216
600626	2011	C17	0		0.111111	1	0.0080439	21.8755	0.339873	0.115759	0.42831	31.0728	1	1	0.518645	0	0.000462	64.498	1	1	0.0080439	0.0008938	0.157242	1.44444	0.26853	2.27216
2193	2011	C17	0		0	0	0	21.3213	0.632248	0.254948	0.045865	28.5	1	0	0.203845	0	5.7e-05	63.2145	1	1	0	0	0.157242	1.44444	0.26853	2.27216
600630	2011	C17	0.364902	0.364902	0.222222	2	0	21.6627	0.428061	0.282145	0.078322	30.083	1	0	0.625024	0	0	32.0013	1	1	0	0	0.157242	1.44444	0.26853	2.27216
2083	2011	C17	0		0.111111	1	2.99065	22.7241	0.614006	0.085097	0.057288	21.4238	1	0	0.753277	0	0.035525	24.2685	0	1	2.99065	0.332294	0.157242	1.44444	0.26853	2.27216
600493	2011	C17	0.649571	0.649571	0.1	1	0	20.9331	0.507828	0.018165	0.059442	28.5	1	0	1.15369	0	0	54.0749	0	1	0	0	0.157242	1.44444	0.26853	2.27216
600156	2011	C17	0		0.111111	1	0	20.8145	0.405299	0.186556	0.088606	44.4154	1	0	0.865437	0	0	48.0948	1	1	0	0	0.157242	1.44444	0.26853	2.27216
600689	2011	C17	0		0.222222	2	0	20.7921	0.602144	0.491211	0.229295	25.9508	1	0	1.05007	0	6.7e-05	31.645	1	1	0	0	0.157242	1.44444	0.26853	2.27216
600987	2011	C17	0		0	0	0	21.5784	0.225798	0.082947	0.122405	31.3076	1	1	0.903472	0	0	58.0235	0	1	0	0	0.157242	1.44444	0.26853	2.27216
2293	2011	C17	0		0.363636	4	0	21.4902	0.233462	0.309883	0.465499	39.1841	1	0	1.19259	0	0	90.3366	0	1	0	0	0.157242	1.44444	0.26853	2.27216
2327	2011	C17	1.25333	1.25333	0.166667	1	5.41905	21.2498	0.268861	0.361771	0.31548	40.4709	1	1	0.19576	1	0.629472	17.7069	0	0	5.41905	0.903175	0.157242	1.44444	0.26853	2.27216
2070	2011	C17	0		0.2	1	5.45876	21.4177	0.430569	0.167328	0.209034	18.1527	1	0	0.184656	1	0.145221	22.0546	0	0	5.45876	1.09175	0.157242	1.44444	0.26853	2.27216
726	2011	C17	4.10134	4.10134	0.214286	3	0.017829	22.7712	0.294377	0.209533	0.104639	12.222	1	0	0.59857	0	0.002357	32.4876	0	1	0.053487	0.0038205	0.157242	1.44444	0.26853	2.27216
955	2011	C17	0		0.333333	3	0	20.4048	0.724441	-0.017328	0.199872	15.2452	1	1	0.482598	1	0	16.3234	0	1	0	0	0.157242	1.44444	0.26853	2.27216
2516	2011	C17	2.64013	2.64013	0.222222	2	13.7164	21.3329	0.140293	0.307552	0.346952	54.8657	1	1	0.797241	1	0.548657	18.0227	0	1	27.4329	3.0481	0.157242	1.44444	0.26853	2.27216
601599	2011	C17	0.82839	0.82839	0.111111	1	2.28433	21.2433	0.397019	0.145995	0.162249	22.7867	1	0	0.572277	0	0.181948	3.3426	0	1	2.28433	0.253814	0.157242	1.44444	0.26853	2.27216
600232	2011	C17	0		0	0	0	21.4156	0.37461	0.239102	0.117332	46.8724	1	0	0.135476	0	0	47.2988	0	1	0	0	0.157242	1.44444	0.26853	2.27216
611	2011	C17	0.256607	0.256607	0	0	0	20.2787	0.05075	-0.527033	0.143317	15.5365	1	0	0.233201	1	0	19.8419	0	1	0	0	0.157242	1.44444	0.26853	2.27216
600220	2011	C17	0.620182	0.620182	0.222222	2	0	22.4934	0.433996	0.246774	0.079004	29.9883	0	1	0.179016	1	0	37.6156	0	1	0	0	0.157242	1.44444	0.26853	2.27216
601339	2012	C17	2.50647	2.50647	0	0	0	22.8839	0.331772	0.001886	0.070336	32.24	1	1	0.464238	0	0	53.6685	0	1	0	0	0.161384	1.46429	0.324336	2.7132
600630	2012	C17	0.407855	0.407855	0.222222	2	0	21.6678	0.410329	0.043301	0.101387	30.083	1	0	0.537875	0	0	32.0596	1	1	0	0	0.161384	1.46429	0.324336	2.7132
600987	2012	C17	3.16638	3.16638	0	0	0	21.7584	0.280455	0.047069	0.161456	31.3076	1	1	0.63105	0	0	58.8181	0	1	0	0	0.161384	1.46429	0.324336	2.7132
600689	2012	C17	0		0.222222	2	0	20.8913	0.680524	0.064157	0.15942	25.9508	1	0	4.21329	0	6.7e-05	34.42	1	1	0	0	0.161384	1.46429	0.324336	2.7132
2516	2012	C17	2.6143	2.6143	0.333333	3	13.7164	21.3869	0.143157	0.152556	0.35231	54.8657	1	1	0.207326	1	0.548657	6.6743	0	1	41.1493	4.57214	0.161384	1.46429	0.324336	2.7132
600232	2012	C17	2.02825	2.02825	0	0	0	21.3773	0.370103	-0.115612	0.127588	46.8724	1	0	0.368535	0	0	47.36	0	1	0	0	0.161384	1.46429	0.324336	2.7132
726	2012	C17	4.32408	4.32408	0.214286	3	0.017829	22.8217	0.306452	-0.029219	0.110407	12.2228	1	0	0.324085	0	0.00237	32.5119	0	1	0.053487	0.0038205	0.161384	1.46429	0.324336	2.7132
2397	2012	C17	3.24576	3.24576	0.272727	3	5.78769	21.1987	0.307078	-0.041438	0.202693	38.2784	1	1	0.28613	1	0.581623	6.6849	0	1	17.3631	1.57846	0.161384	1.46429	0.324336	2.7132
2083	2012	C17	3.00222	3.00222	0	0	0.221516	22.6586	0.593824	-0.030618	0.062993	23.4228	0	1	1.80086	0	0.00236	24.8113	0	1	0	0	0.161384	1.46429	0.324336	2.7132
955	2012	C17	3.22878	3.22878	0.333333	3	0	20.7812	0.30997	0.110377	0.383593	18.0348	0	0	2.28273	0	0	33.69	0	1	0	0	0.161384	1.46429	0.324336	2.7132
600220	2012	C17	0.681827	0.681827	0.222222	2	0	22.1888	0.579728	-0.269554	0.12402	29.9883	0	1	0.245018	1	0	37.7665	0	1	0	0	0.161384	1.46429	0.324336	2.7132
600448	2012	C17	0		0.333333	3	0	21.0561	0.709937	0.02135	0.083813	20.8218	1	0	1.09893	1	0	40.07	1	1	0	0	0.161384	1.46429	0.324336	2.7132
2042	2012	C17	1.26835	1.26835	0.111111	1	0	22.8038	0.610883	0.122413	0.05664	42.2896	0	1	3.40412	0	0.002408	66.3909	0	1	0	0	0.161384	1.46429	0.324336	2.7132
2293	2012	C17	3.04592	3.04592	0.2	2	0	21.5733	0.191279	0.143768	0.408606	39.1841	1	0	0.965994	0	0	89.8145	0	1	0	0	0.161384	1.46429	0.324336	2.7132
850	2012	C17	3.02746	3.02746	0.222222	2	0.0147575	22.6229	0.485021	-0.153773	0.03174	46.4	1	1	2.55389	0	0.000508	54.3539	1	1	0.029515	0.0032794	0.161384	1.46429	0.324336	2.7132
601599	2012	C17	0.926695	0.926695	0.111111	1	3.42649	21.5178	0.545529	-0.064236	0.046668	22.7867	1	0	0.455319	0	0.157812	3.915	0	1	3.42649	0.380721	0.161384	1.46429	0.324336	2.7132
611	2012	C17	0		0	0	0	20.3914	0.185848	0.12119	0.089374	15.5365	1	0	0.0002424	0	0	23.74	0	1	0	0	0.161384	1.46429	0.324336	2.7132
2327	2012	C17	1.01296	1.01296	0.166667	1	6.5182	21.4529	0.271024	0.222613	0.319303	40.5664	1	1	0.114607	1	0.629815	14.7871	0	0	6.5182	1.08637	0.161384	1.46429	0.324336	2.7132
600626	2012	C17	1.1944	1.1944	0.111111	1	0.0080439	22.0109	0.395634	0.025852	0.372491	31.0728	1	1	0.197883	0	0.000462	32.6344	1	1	0.0080439	0.0008938	0.161384	1.46429	0.324336	2.7132
2070	2012	C17	3.5235	3.5235	0.2	1	7.09639	21.9291	0.512392	-0.02689	0.158142	18.1527	1	0	0.11479	1	0.145221	22.79	0	0	7.09639	1.41928	0.161384	1.46429	0.324336	2.7132
2087	2012	C17	1.29212	1.29212	0.222222	2	0.0043568	22.2581	0.614765	0.062628	0.067279	32.9976	1	0	1.54722	0	0.000231	44.5682	1	1	0.0087136	0.0009682	0.161384	1.46429	0.324336	2.7132
2193	2012	C17	3.02627	3.02627	0	0	0	21.3092	0.626565	0.261463	0.052439	28.5	1	0	0.066412	0	5.7e-05	60.8393	1	1	0	0	0.161384	1.46429	0.324336	2.7132
2394	2012	C17	2.90333	2.90333	0.111111	1	0	22.0604	0.380522	-0.007382	0.401307	40.4492	1	0	0.536399	1	0	73.226	0	1	0	0	0.161384	1.46429	0.324336	2.7132
300163	2012	C17	4.58907	4.58907	0.142857	1	0.01	20.3149	0.05075	0.034549	0.141221	45.8735	1	1	0.841947	0	0.007595	1.0273	0	0	0.01	0.0014286	0.161384	1.46429	0.324336	2.7132
982	2012	C17	0		0.333333	3	0	22.3432	0.660087	0.340759	0.046546	33.3477	1	1	1.68684	1	0	47.2896	0	1	0	0	0.161384	1.46429	0.324336	2.7132
600156	2012	C17	0.432591	0.432591	0.222222	2	0	20.8156	0.410468	-0.152977	0.102828	40.1145	1	0	1.41558	0	0	43.98	1	1	0	0	0.161384	1.46429	0.324336	2.7132
2144	2012	C17	2.21667	2.21667	0.111111	1	0.306392	21.1516	0.181328	0.069642	0.079317	24.9501	0	0	1.28017	0	0.020245	11.1749	0	1	0.306392	0.0340435	0.161384	1.46429	0.324336	2.7132
600493	2012	C17	0.666968	0.666968	0.1	1	0	20.9716	0.516949	-0.099919	0.080785	28.5	1	0	4.21329	0	0	38.69	0	1	0	0	0.161384	1.46429	0.324336	2.7132
2293	2013	C17	3.19174	3.19174	0.222222	2	0	21.6961	0.196572	-0.073669	0.352408	39.1841	1	0	0.661905	0	0	82.5296	0	1	0	0	0.160645	1.46429	0.432561	3.59405
600630	2013	C17	0.537276	0.537276	0.222222	2	0	21.6483	0.377806	-0.113192	0.10334	30.083	1	0	0.746776	0	0	32.05	1	1	0	0	0.160645	1.46429	0.432561	3.59405
2394	2013	C17	0		0.111111	1	0	22.1134	0.364417	0.173651	0.27985	40.4492	1	1	0.645435	1	0	54.0471	0	1	0	0	0.160645	1.46429	0.432561	3.59405
955	2013	C17	3.32091	3.32091	0.333333	3	0	20.7306	0.331803	-0.006578	0.238176	16.2146	0	1	0.380032	0	0	28.9281	0	1	0	0	0.160645	1.46429	0.432561	3.59405
982	2013	C17	0		0.333333	3	0	22.8679	0.769353	0.282182	0.03118	33.3477	1	1	1.47849	1	0	48.0124	0	1	0	0	0.160645	1.46429	0.432561	3.59405
726	2013	C17	3.95633	3.95633	0.230769	3	0.014829	22.8529	0.237442	0.097812	0.103414	13.625	1	0	0.61805	0	0.001616	42.6701	0	1	0.044487	0.0034221	0.160645	1.46429	0.432561	3.59405
600156	2013	C17	1.37928	1.37928	0.222222	2	0	20.8945	0.341815	0.258493	0.059233	40.1145	1	0	1.00202	0	0	42.68	1	1	0	0	0.160645	1.46429	0.432561	3.59405
600220	2013	C17	0.752761	0.752761	0.222222	2	14.8181	22.0709	0.500605	-0.172121	0.068433	8.9751	0	1	0.145939	1	0.083092	15.6871	0	1	29.6362	3.29291	0.160645	1.46429	0.432561	3.59405
600626	2013	C17	1.00847	1.00847	0.111111	1	0.0060439	22.0556	0.387868	0.019605	0.30483	31.0728	1	1	0.34282	0	0.00024	32.3925	1	1	0.0060439	0.0006715	0.160645	1.46429	0.432561	3.59405
2516	2013	C17	1.93931	1.93931	0.222222	2	13.7164	21.7703	0.371557	0.209421	0.247505	54.8657	1	1	0.20298	1	0.548657	4.6609	0	1	27.4329	3.0481	0.160645	1.46429	0.432561	3.59405
2070	2013	C17	3.49941	3.49941	0.2	1	9.22531	21.8101	0.437117	0.215475	0.04004	18.1527	1	0	0.365617	1	0.145221	13.8881	0	0	9.22531	1.84506	0.160645	1.46429	0.432561	3.59405
2327	2013	C17	1.02788	1.02788	0.142857	1	13.0584	21.5914	0.243683	0.048918	0.289357	40.5166	1	1	0.191044	1	0.626914	11.3617	0	0	13.0584	1.86549	0.160645	1.46429	0.432561	3.59405
601339	2013	C17	3.62081	3.62081	0	0	0	22.9083	0.300831	-0.104148	0.044378	32.24	1	1	0.44995	0	0	52.0316	0	1	0	0	0.160645	1.46429	0.432561	3.59405
2087	2013	C17	1.74151	1.74151	0.222222	2	0.0043568	22.3339	0.626359	0.032404	0.07898	32.9976	1	0	1.55321	0	0.000224	41.4775	1	1	0.0087136	0.0009682	0.160645	1.46429	0.432561	3.59405
600493	2013	C17	0.69577	0.69577	0.181818	2	0	20.8882	0.467702	0.039088	0.050041	28.5	1	0	2.81328	0	0	39.1651	0	1	0	0	0.160645	1.46429	0.432561	3.59405
2144	2013	C17	2.77103	2.77103	0.111111	1	0.296392	21.5023	0.146251	-0.068146	0.05435	21.3616	0	0	0.337884	0	0.023519	22.9146	0	1	0.296392	0.0329324	0.160645	1.46429	0.432561	3.59405
300163	2013	C17	3.78835	3.78835	0.142857	1	0.01	20.3605	0.054781	0.089469	0.083619	45.8735	1	1	0.584366	0	0.007468	2.583	0	0	0.01	0.0014286	0.160645	1.46429	0.432561	3.59405
2083	2013	C17	2.80009	2.80009	0	0	0.221516	22.6608	0.598033	-0.006108	0.030088	24.2091	0	1	0.39018	0	0.00244	29.2411	0	1	0	0	0.160645	1.46429	0.432561	3.59405
600689	2013	C17	0		0.222222	2	0	20.6021	0.624257	-0.368313	0.099466	25.9508	1	0	0.470619	0	6.7e-05	34.69	1	1	0	0	0.160645	1.46429	0.432561	3.59405
611	2013	C17	0		0	0	0	20.4218	0.194868	2.2535	0.027461	12.4292	0	0	0.0002424	1	0	20.99	0	1	0	0	0.160645	1.46429	0.432561	3.59405
600448	2013	C17	0		0.333333	3	0.032	21.2576	0.753175	0.031594	0.12987	20.8218	1	1	0.741977	1	0.003388	37.3065	1	1	0.096	0.0106667	0.160645	1.46429	0.432561	3.59405
850	2013	C17	2.77623	2.77623	0.222222	2	0.0147575	22.5423	0.480609	-0.00048	0.026351	46.4	1	1	0.965663	0	0.000407	49.1777	1	1	0.029515	0.0032794	0.160645	1.46429	0.432561	3.59405
600987	2013	C17	2.98001	2.98001	0	0	0	21.9626	0.318488	0.150271	0.175731	31.5534	1	1	0.39407	0	0	57.2076	0	1	0	0	0.160645	1.46429	0.432561	3.59405
601599	2013	C17	0.957579	0.957579	0.125	1	3.42649	21.6703	0.605086	0.103468	0.099458	22.7867	1	0	0.4382	0	0.14838	1.4925	0	0	3.42649	0.428311	0.160645	1.46429	0.432561	3.59405
600232	2013	C17	1.95712	1.95712	0	0	0	21.3325	0.348907	0.160705	0.148574	41.9371	1	1	0.248002	0	0	46.8707	0	1	0	0	0.160645	1.46429	0.432561	3.59405
2397	2013	C17	3.16692	3.16692	0.272727	3	5.78769	21.2798	0.329394	0.185532	0.180074	38.2784	1	1	0.20346	1	0.57619	4.707	0	1	17.3631	1.57846	0.160645	1.46429	0.432561	3.59405
2193	2013	C17	2.95532	2.95532	0	0	0	21.2902	0.618267	-0.272578	0.037335	26.2875	1	1	0.0921496	0	5.7e-05	59.2161	1	1	0	0	0.160645	1.46429	0.432561	3.59405
2042	2013	C17	1.2988	1.2988	0.090909	1	0	22.7925	0.580809	0.088566	0.047663	42.4696	0	1	1.75407	0	0.002408	63.6971	0	1	0	0	0.160645	1.46429	0.432561	3.59405
2293	2014	C17	3.03379	3.03379	0.222222	2	0	21.8594	0.201463	0.093967	0.20778	39.1841	1	1	0.770864	0	0.000285	79.8969	0	1	0	0	0.185831	1.63333	0.723992	5.88197
850	2014	C17	2.47765	2.47765	0.333333	3	0.0147575	22.622	0.40699	-0.037136	0.017407	46.4	1	1	0.84054	0	0.000444	49.3344	1	1	0.0442725	0.0049192	0.185831	1.63333	0.723992	5.88197
2193	2014	C17	3.29298	3.29298	0	0	0	21.3473	0.640709	-0.016563	0.04653	26.2875	1	1	0.124659	0	5.7e-05	53.549	0	0	0	0	0.185831	1.63333	0.723992	5.88197
726	2014	C17	4.68428	4.68428	0.230769	3	0.014829	22.8782	0.186753	-0.04763	0.075269	14.685	1	1	1.14894	0	0.001312	39.9468	0	1	0.044487	0.0034221	0.185831	1.63333	0.723992	5.88197
600987	2014	C17	2.89472	2.89472	0	0	0	22.0695	0.294085	0.086472	0.238285	32.1183	1	1	0.342585	0	0	58.5391	0	1	0	0	0.185831	1.63333	0.723992	5.88197
2144	2014	C17	3.35322	3.35322	0.111111	1	0.246392	21.5078	0.215098	-0.069566	0.03481	21.3616	0	0	0.234865	0	0.02069	1.3436	0	1	0.246392	0.0273768	0.185831	1.63333	0.723992	5.88197
2397	2014	C17	3.50508	3.50508	0.272727	3	11.5754	21.3526	0.321537	0.100784	0.192095	38.0395	1	1	0.204306	1	0.572841	1.7349	0	1	34.7261	3.15692	0.185831	1.63333	0.723992	5.88197
2394	2014	C17	0		0.111111	1	0	22.1797	0.366455	0.058168	0.085751	40.4492	1	0	0.820671	0	0	47.3089	0	1	0	0	0.185831	1.63333	0.723992	5.88197
600220	2014	C17	0.72613	0.72613	0.222222	2	14.8181	22.0784	0.50469	-0.032795	0.100084	8.9751	0	1	0.126275	1	0.083092	15.1635	0	1	29.6362	3.29291	0.185831	1.63333	0.723992	5.88197
2083	2014	C17	2.72	2.72	0	0	0.167416	22.7738	0.643289	0.01816	0.038	24.6533	0	1	1.38202	0	0.002988	31.2229	0	1	0	0	0.185831	1.63333	0.723992	5.88197
600626	2014	C17	1.02626	1.02626	0.111111	1	0.0060439	22.1018	0.384018	0.009631	0.199872	31.0728	1	1	0.299172	0	0.000233	33.4765	1	1	0.0060439	0.0006715	0.185831	1.63333	0.723992	5.88197
601599	2014	C17	0.681701	0.681701	0.444444	4	2.82649	21.9099	0.537676	0.210906	0.057147	16.5494	1	1	0.387363	0	0.267846	4.5722	0	1	11.306	1.25622	0.185831	1.63333	0.723992	5.88197
600630	2014	C17	0.437164	0.437164	0.222222	2	0	21.5593	0.292332	-0.014772	0.119482	30.083	1	0	0.799966	0	0	32.3571	1	1	0	0	0.185831	1.63333	0.723992	5.88197
955	2014	C17	3.02035	3.02035	0.333333	3	0	20.7239	0.295926	0.149289	0.207707	18.0348	0	1	1.71636	0	0	18.77	0	1	0	0	0.185831	1.63333	0.723992	5.88197
2516	2014	C17	1.72965	1.72965	0.333333	3	13.7164	21.9617	0.447457	0.223623	0.045945	54.8657	1	1	0.223893	1	0.548657	19.4206	0	1	41.1493	4.57214	0.185831	1.63333	0.723992	5.88197
2327	2014	C17	1.20011	1.20011	0.285714	2	16.9735	21.7491	0.224017	0.056801	0.336605	39.6482	1	1	0.168363	1	0.614682	8.6377	0	0	33.9471	4.84959	0.185831	1.63333	0.723992	5.88197
2070	2014	C17	2.41583	2.41583	0.2	1	9.22531	21.8005	0.689594	-0.150149	0.013329	18.1527	1	0	1.02042	1	0.145647	15.2467	0	0	9.22531	1.84506	0.185831	1.63333	0.723992	5.88197
603889	2014	C17	2.31256	2.31256	0.333333	3	0.045	21.2239	0.381949	0.072646	0.342187	38.2452	1	1	0.133729	0	0.029058	40.9202	0	1	0.135	0.015	0.185831	1.63333	0.723992	5.88197
600689	2014	C17	0		0	0	0	20.5324	0.490787	-0.224639	0.091001	25.9508	1	0	0.175249	0	2e-06	35.3	1	0	0	0	0.185831	1.63333	0.723992	5.88197
600156	2014	C17	0.866815	0.866815	0.222222	2	0	20.8283	0.326553	-0.076372	0.094301	40.1145	1	0	1.10275	0	0	41.5107	1	1	0	0	0.185831	1.63333	0.723992	5.88197
2087	2014	C17	2.08216	2.08216	0.222222	2	0.0043568	22.444	0.656238	0.042769	0.0717	32.9976	1	1	1.06541	0	0.000218	44.4114	1	1	0.0087136	0.0009682	0.185831	1.63333	0.723992	5.88197
601339	2014	C17	3.69411	3.69411	0	0	0	23.0457	0.359224	0.081265	0.08347	32.24	1	1	0.424683	0	0	51.5911	0	1	0	0	0.185831	1.63333	0.723992	5.88197
600493	2014	C17	0.602765	0.602765	0.1	1	0	20.809	0.419601	-0.117323	0.071936	28.5	1	0	1.47759	0	0	40.63	0	1	0	0	0.185831	1.63333	0.723992	5.88197
300163	2014	C17	2.68716	2.68716	0.2	1	7.24802	20.7001	0.29957	1.02077	0.138811	45.8735	1	0	0.410888	1	0.460507	3.0111	0	0	7.24802	1.4496	0.185831	1.63333	0.723992	5.88197
2042	2014	C17	1.53787	1.53787	0	0	0	22.9049	0.608436	-0.017208	0.052713	42.4696	0	1	2.4452	0	0.002409	66.0235	0	0	0	0	0.185831	1.63333	0.723992	5.88197
982	2014	C17	0		0.333333	3	0	23.2846	0.673204	-0.002288	0.024136	48.5274	1	0	0.783833	0	0	61.535	0	1	0	0	0.185831	1.63333	0.723992	5.88197
600232	2014	C17	2.03194	2.03194	0	0	0	21.3147	0.338333	-0.068696	0.142443	46.8724	1	1	0.292009	0	0	48.0325	0	1	0	0	0.185831	1.63333	0.723992	5.88197
611	2014	C17	0		0.111111	1	0	20.3777	0.229481	-0.527033	0.00934	12.4292	1	0	0.0002424	1	0	13.31	0	1	0	0	0.185831	1.63333	0.723992	5.88197
600448	2014	C17	0		0.333333	3	0.032	21.4741	0.610167	0.012826	0.044057	15.314	1	1	0.396323	1	0.002698	48.6606	1	1	0.096	0.0106667	0.185831	1.63333	0.723992	5.88197
603558	2014	C17	1.03137	1.03137	0.285714	2	4.32	20.5012	0.545712	0.155066	0.064975	54	1	1	1.02215	1	0.621	10	0	0	8.64	1.23429	0.185831	1.63333	0.723992	5.88197
601339	2015	C17	3.44038	3.44038	0.222222	2	27.3853	23.1306	0.394524	0.085573	0.140187	29.72	1	1	0.348984	1	0.182568	45.6938	0	1	54.7705	6.08562	0.198331	1.7	1.28112	10.418
955	2015	C17	3.04714	3.04714	0.25	2	0	20.811	0.399094	0.166722	0.249692	16.7347	1	1	0.46676	1	0	29.7091	0	0	0	0	0.198331	1.7	1.28112	10.418
600689	2015	C17	0		0.2	1	0	20.4541	0.550163	-0.121765	0.104937	25.9508	1	0	0.144907	1	2e-06	32.6556	1	0	0	0	0.198331	1.7	1.28112	10.418
2087	2015	C17	3.26368	3.26368	0.222222	2	0.0043568	22.5506	0.674466	-0.103767	0.063282	32.9976	1	1	1.77538	0	0.000178	37.421	1	1	0.0087136	0.0009682	0.198331	1.7	1.28112	10.418
300163	2015	C17	1.61593	1.61593	0	0	16.8218	20.8717	0.403468	0.65989	0.071767	35.489	1	0	0.616501	1	0.355745	1.0956	0	0	0	0	0.198331	1.7	1.28112	10.418
601599	2015	C17	0.614434	0.614434	0.375	3	2.37497	21.9774	0.519865	0.061211	0.062259	16.3535	1	1	0.453646	0	0.153358	12.4178	0	0	7.12491	0.890614	0.198331	1.7	1.28112	10.418
2516	2015	C17	1.77399	1.77399	0.333333	3	34.0395	22.6021	0.665797	0.06692	0.040619	51.7855	1	1	0.0633092	1	0.526977	10.1473	0	1	102.118	11.3465	0.198331	1.7	1.28112	10.418
611	2015	C17	0		0	0	0	19.8126	0.529385	-0.495151	0.00934	12.4292	1	0	0.0002424	1	0	13.3	0	1	0	0	0.198331	1.7	1.28112	10.418
2193	2015	C17	3.17423	3.17423	0	0	0	21.3737	0.642223	0.024752	0.088015	26.2875	1	1	0.467052	0	5.7e-05	52.1881	0	0	0	0	0.198331	1.7	1.28112	10.418
603889	2015	C17	2.45476	2.45476	0.333333	3	0.0975	21.081	0.230135	0.057756	0.171893	37.7056	1	1	0.567908	0	0.034686	40.2232	0	1	0.2925	0.0325	0.198331	1.7	1.28112	10.418
603558	2015	C17	0.932885	0.932885	0.285714	2	16.2	20.9045	0.353852	0.108329	0.05562	54	1	1	0.884328	1	0.621	13.821	0	0	32.4	4.62857	0.198331	1.7	1.28112	10.418
2394	2015	C17	2.62946	2.62946	0.222222	2	0	22.2211	0.397374	0.025176	0.052072	40.4492	1	0	0.736485	0	0	60.2747	0	1	0	0	0.198331	1.7	1.28112	10.418
600493	2015	C17	0.763377	0.763377	0.1	1	0	20.723	0.359944	-0.073237	0.067239	10.716	1	0	0.544394	0	0	9.2423	0	1	0	0	0.198331	1.7	1.28112	10.418
600987	2015	C17	2.88602	2.88602	0	0	0	22.1184	0.231966	-0.049169	0.204983	32.8973	1	1	0.343919	0	0	66.8809	0	1	0	0	0.198331	1.7	1.28112	10.418
2083	2015	C17	2.58	2.58	0	0	0.135616	22.7596	0.609528	-0.07508	0.034625	25.422	0	1	0.200601	0	0.001494	30.2203	0	1	0	0	0.198331	1.7	1.28112	10.418
850	2015	C17	3.36291	3.36291	0.375	3	0.0147575	22.8717	0.366515	-0.02592	0.017685	46.4	1	1	0.391404	0	0.000444	48.9869	1	0	0.0442725	0.0055341	0.198331	1.7	1.28112	10.418
600626	2015	C17	1.03327	1.03327	0.111111	1	0.0032	22.2951	0.435083	0.098058	0.237937	31.0728	1	1	0.298078	0	0.000211	32.579	1	1	0.0032	0.0003556	0.198331	1.7	1.28112	10.418
2042	2015	C17	1.53205	1.53205	0.333333	3	0	22.9637	0.601403	0.109398	0.036164	41.6735	0	1	3.11111	0	0.000908	71.7816	0	1	0	0	0.198331	1.7	1.28112	10.418
600220	2015	C17	0.745178	0.745178	0.222222	2	14.8181	22.1685	0.517492	-0.095199	0.064114	8.9751	0	1	0.461692	1	0.083092	14.6309	0	1	29.6362	3.29291	0.198331	1.7	1.28112	10.418
2070	2015	C17	4.11277	4.11277	0.2	1	9.13699	21.7189	0.718668	-0.453241	0.00934	14.3831	1	0	0.859091	1	0.144257	3.9515	0	0	9.13699	1.8274	0.198331	1.7	1.28112	10.418
2293	2015	C17	2.88321	2.88321	0.222222	2	0	21.9717	0.237999	0.055853	0.16919	17.8109	1	1	0.757818	0	0.001	45.4436	0	1	0	0	0.198331	1.7	1.28112	10.418
600448	2015	C17	6.14648	6.14648	0.222222	2	0.006	21.6109	0.655139	0.010896	0.027114	15.314	1	0	0.177333	0	0.000925	28.8982	1	1	0.012	0.0013333	0.198331	1.7	1.28112	10.418
982	2015	C17	0		0.375	3	0	23.3306	0.751228	0.02371	0.05578	28.5833	1	0	0.814501	1	0	61.5232	0	0	0	0	0.198331	1.7	1.28112	10.418
600232	2015	C17	2.24932	2.24932	0	0	0	21.2317	0.279639	-0.052062	0.146832	46.8724	1	1	0.278703	0	0	47.5259	0	1	0	0	0.198331	1.7	1.28112	10.418
2397	2015	C17	3.17424	3.17424	0.272727	3	4.28669	21.4049	0.293547	-0.031037	0.122228	37.7887	1	0	0.132294	0	0.196272	1.5389	0	1	12.8601	1.1691	0.198331	1.7	1.28112	10.418
726	2015	C17	4.77747	4.77747	0.230769	3	0.014829	22.9306	0.199597	0.000589	0.084224	14.685	1	1	0.475921	1	0.00124	41.8523	0	1	0.044487	0.0034221	0.198331	1.7	1.28112	10.418
2327	2015	C17	1.46953	1.46953	0.285714	2	31.9397	21.7975	0.218471	0.062363	0.2473	37.0816	1	1	0.334626	1	0.543875	6.2255	0	0	63.8793	9.12562	0.198331	1.7	1.28112	10.418
2144	2015	C17	4.28909	4.28909	0.111111	1	0.206391	21.4514	0.176711	-0.033876	0.01875	21.3616	0	1	0.342634	0	0.018145	2.0561	0	1	0.206391	0.0229323	0.198331	1.7	1.28112	10.418
600156	2015	C17	0.959082	0.959082	0.222222	2	0.001	20.892	0.348299	-0.158441	0.160432	40.2139	1	0	1.79406	0	0.000225	43.461	1	1	0.002	0.0002222	0.198331	1.7	1.28112	10.418
600630	2015	C17	0.484492	0.484492	0.222222	2	0	21.5982	0.293029	0.032965	0.114674	30.083	1	0	0.689503	0	0	32.0523	1	1	0	0	0.198331	1.7	1.28112	10.418
2087	2016	C17	3.56604	3.56604	0.333333	3	0.0186802	22.7945	0.628088	0.340944	0.142977	27.297	1	1	1.60526	0	0.00105	49.1199	1	1	0.0560406	0.0062267	0.212762	1.86667	1.38468	11.2753
982	2016	C17	0		0.222222	2	0	23.175	0.838204	0.042602	0.026287	28.5833	1	0	0.81016	1	0	52.8432	0	1	0	0	0.212762	1.86667	1.38468	11.2753
603558	2016	C17	1.70315	1.70315	0.285714	2	16.2	21.6221	0.250928	-0.071219	0.102756	43.7247	1	1	0.962478	1	0.486494	25.8562	0	0	32.4	4.62857	0.212762	1.86667	1.38468	11.2753
726	2016	C17	4.84518	4.84518	0.307692	4	0.014829	22.9647	0.211971	-0.031032	0.069605	15.2128	1	1	0.68163	1	0.0013	41.7988	0	1	0.059316	0.0045628	0.212762	1.86667	1.38468	11.2753
300163	2016	C17	1.48308	1.48308	0	0	17.2958	20.9303	0.384826	0.025009	0.138977	36.489	1	0	0.737755	1	0.365745	12.0962	0	0	0	0	0.212762	1.86667	1.38468	11.2753
600156	2016	C17	1.14791	1.14791	0.222222	2	0.001	20.8702	0.345985	-0.222986	0.192404	40.3134	1	0	0.452569	0	0.000127	44.0677	1	1	0.002	0.0002222	0.212762	1.86667	1.38468	11.2753
600448	2016	C17	6.41523	6.41523	0.222222	2	0.006	21.7252	0.68896	0.03793	0.027459	15.314	1	0	0.16504	0	0.000836	35.2369	1	1	0.012	0.0013333	0.212762	1.86667	1.38468	11.2753
600626	2016	C17	1.2112	1.2112	0.111111	1	0.0032	22.4053	0.455276	0.125725	0.18146	31.0728	1	1	0.321319	1	0.000125	33.2806	1	1	0.0032	0.0003556	0.212762	1.86667	1.38468	11.2753
600493	2016	C17	1.13866	1.13866	0.181818	2	0	20.7355	0.31752	0.058622	0.110591	10.716	1	0	0.390037	0	0	11.0921	0	1	0	0	0.212762	1.86667	1.38468	11.2753
601339	2016	C17	3.28681	3.28681	0.222222	2	27.3853	23.169	0.367695	0.090836	0.13048	29.72	1	1	0.296779	1	0.182568	45.9248	0	1	54.7705	6.08562	0.212762	1.86667	1.38468	11.2753
601599	2016	C17	0.584616	0.584616	0.375	3	4.74994	22.3507	0.450672	0.51438	0.092324	13.2888	1	1	0.197307	0	0.126781	13.029	0	0	14.2498	1.78123	0.212762	1.86667	1.38468	11.2753
603238	2016	C17	3.25524	3.25524	0.222222	2	0.075	20.0259	0.226363	0.018477	0.061623	55.7625	1	0	1.9864	0	0.024425	90.3366	0	1	0.15	0.0166667	0.212762	1.86667	1.38468	11.2753
2083	2016	C17	2.55	2.55	0	0	0.135616	22.6868	0.552236	0.0457	0.037015	27.4219	0	1	0.109522	0	0.001494	37.1087	0	1	0	0	0.212762	1.86667	1.38468	11.2753
600987	2016	C17	2.74429	2.74429	0	0	0	22.1781	0.178007	0.053825	0.160814	32.8973	1	1	0.477413	0	0.000278	65.8841	0	1	0	0	0.212762	1.86667	1.38468	11.2753
2293	2016	C17	2.59868	2.59868	0.222222	2	0	22.1603	0.315575	0.081143	0.254604	17.8109	1	1	0.623269	0	0.001	45.5681	0	1	0	0	0.212762	1.86667	1.38468	11.2753
600232	2016	C17	2.48089	2.48089	0	0	0	21.2374	0.28316	-0.076116	0.160904	46.8724	1	1	0.442067	0	0	50.8553	0	1	0	0	0.212762	1.86667	1.38468	11.2753
2327	2016	C17	1.37545	1.37545	0.285714	2	31.9397	21.9841	0.245903	0.104638	0.149305	37.4981	1	1	0.631268	1	0.550271	9.7002	0	0	63.8793	9.12562	0.212762	1.86667	1.38468	11.2753
2144	2016	C17	3.7612	3.7612	0.333333	3	3.77592	21.4434	0.173494	0.081731	0.038304	21.3616	1	1	0.736852	1	0.219236	1.9308	0	1	11.3278	1.25864	0.212762	1.86667	1.38468	11.2753
600689	2016	C17	0		0.285714	2	0	20.4914	0.449393	0.020155	0.271904	25.9508	1	0	0.268104	0	0	32.6434	1	0	0	0	0.212762	1.86667	1.38468	11.2753
300577	2016	C17	3.3919	3.3919	0.285714	2	4.12425	20.5145	0.332292	0.569982	0.464217	61.8606	1	0	1.52254	1	0.678603	0.1161	0	0	8.2485	1.17836	0.212762	1.86667	1.38468	11.2753
603889	2016	C17	2.4032	2.4032	0.333333	3	0.195	21.2308	0.270324	0.131985	0.116586	37.643	1	1	0.150175	0	0.03364	40.0298	0	1	0.585	0.065	0.212762	1.86667	1.38468	11.2753
2394	2016	C17	2.90835	2.90835	0.222222	2	0	22.2762	0.390043	0.075249	0.060445	40.4492	1	0	0.697931	0	0	60.6114	0	1	0	0	0.212762	1.86667	1.38468	11.2753
2516	2016	C17	1.25131	1.25131	0.333333	3	34.0395	22.6667	0.471674	0.237148	0.080755	45.606	1	1	0.0749152	1	0.463717	15.8787	0	1	102.118	11.3465	0.212762	1.86667	1.38468	11.2753
2397	2016	C17	3.21707	3.21707	0.272727	3	4.28669	21.6375	0.388483	-0.046697	0.119908	37.4144	1	0	0.258308	0	0.195046	3.7481	0	1	12.8601	1.1691	0.212762	1.86667	1.38468	11.2753
600220	2016	C17	0.675086	0.675086	0.222222	2	14.8181	22.2279	0.510574	0.020793	0.141467	8.9751	0	1	0.138057	1	0.083092	14.7423	0	1	29.6362	3.29291	0.212762	1.86667	1.38468	11.2753
2193	2016	C17	2.50671	2.50671	0	0	0	22.2104	0.438528	0.529691	0.360569	16.0709	1	1	0.715007	0	3.5e-05	66.1402	0	0	0	0	0.212762	1.86667	1.38468	11.2753
2070	2016	C17	2.75425	2.75425	0.2	1	7.89169	21.7234	0.737138	0.286039	0.00934	12.4228	1	0	0.33867	1	0.124228	0.7999	0	0	7.89169	1.57834	0.212762	1.86667	1.38468	11.2753
2042	2016	C17	1.58395	1.58395	0.333333	3	0	23.1211	0.614956	0.298847	0.063195	41.6735	0	1	3.842	0	0.000681	69.2242	0	1	0	0	0.212762	1.86667	1.38468	11.2753
600630	2016	C17	0.524745	0.524745	0.222222	2	0	21.6709	0.336722	-0.003127	0.141583	30.083	1	0	0.633641	1	0	34.039	1	1	0	0	0.212762	1.86667	1.38468	11.2753
850	2016	C17	2.81194	2.81194	0.125	1	0.0095577	22.7768	0.389474	0.018139	0.03945	46.4	1	0	0.525179	0	0.000186	48.7458	1	0	0.0095577	0.0011947	0.212762	1.86667	1.38468	11.2753
600493	2017	C17	1.74406	1.74406	0.090909	1	0	20.8081	0.359973	0.077459	0.104078	10.716	1	0	0.494206	0	0	11.5142	0	1	0	0	0.193688	1.72222	0.800687	6.29752
300163	2017	C17	2.20498	2.20498	0	0	17.2958	20.7458	0.320902	-0.09611	0.048076	36.489	1	0	0.278203	1	0.3668	0.7317	0	0	0	0	0.193688	1.72222	0.800687	6.29752
2397	2017	C17	3.091	3.091	0.272727	3	4.28669	21.9173	0.363411	0.336887	0.235312	20.2278	1	0	0.214802	0	0.194116	10.5161	0	1	12.8601	1.1691	0.193688	1.72222	0.800687	6.29752
600448	2017	C17	6.40948	6.40948	0.222222	2	0.006	21.9617	0.580132	0.207123	0.148867	14.258	1	0	0.130274	0	0.000596	44.0874	1	1	0.012	0.0013333	0.193688	1.72222	0.800687	6.29752
603365	2017	C17	3.28645	3.28645	0.333333	3	0.70136	21.691	0.226556	0.245256	0.480403	40.4245	1	0	0.502532	1	0.115839	42.9708	0	1	2.10408	0.233787	0.193688	1.72222	0.800687	6.29752
601599	2017	C17	0.557999	0.557999	0.25	2	4.74994	22.5812	0.581548	0.145492	0.042726	13.3014	1	1	0.0002424	0	0.070305	6.8585	0	0	9.49988	1.18748	0.193688	1.72222	0.800687	6.29752
2042	2017	C17	1.63115	1.63115	0.222222	2	0	23.4978	0.548382	0.425447	0.099185	34.271	0	1	2.32875	0	0	71.406	0	1	0	0	0.193688	1.72222	0.800687	6.29752
982	2017	C17	0		0.125	1	0	23.2211	0.842623	-0.155743	0.077535	28.5833	1	1	4.21329	1	0	51.71	0	0	0	0	0.193688	1.72222	0.800687	6.29752
600689	2017	C17	0		0.285714	2	0	20.4389	0.376771	0.109657	0.323205	25.9508	1	0	0.195173	0	0	32.584	1	0	0	0	0.193688	1.72222	0.800687	6.29752
2144	2017	C17	3.58517	3.58517	0.333333	3	3.77592	21.4291	0.16658	0.114207	0.042581	21.3616	1	1	0.496461	1	0.219236	2.746	0	1	11.3278	1.25864	0.193688	1.72222	0.800687	6.29752
600220	2017	C17	0.671817	0.671817	0.125	1	14.8181	22.2754	0.50906	0.028042	0.187537	8.9751	0	1	0.240457	1	0.083092	13.5409	0	0	14.8181	1.85226	0.193688	1.72222	0.800687	6.29752
300658	2017	C17	3.41059	3.41059	0.333333	3	2.73	20.7512	0.266793	0.231765	0.177485	27.3	1	1	0.554032	1	0.411452	10.6169	0	1	8.19	0.91	0.193688	1.72222	0.800687	6.29752
600630	2017	C17	0.648612	0.648612	0.125	1	0	21.7239	0.326509	0.040454	0.166144	30.083	1	0	0.230992	1	0	31.722	1	0	0	0	0.193688	1.72222	0.800687	6.29752
603889	2017	C17	2.76155	2.76155	0.333333	3	0.195	21.7118	0.162021	0.26015	0.216734	31.0935	1	1	0.153033	0	0.018651	42.8643	0	1	0.585	0.065	0.193688	1.72222	0.800687	6.29752
2394	2017	C17	2.76277	2.76277	0.222222	2	0	22.1553	0.266104	0.070885	0.068893	40.4492	1	1	0.357098	0	0	50.003	0	1	0	0	0.193688	1.72222	0.800687	6.29752
850	2017	C17	2.45512	2.45512	0.333333	3	0.0095577	22.7866	0.406967	0.191992	0.038833	46.4	1	0	0.783961	0	0.000186	49.0471	1	1	0.0286731	0.0031859	0.193688	1.72222	0.800687	6.29752
600987	2017	C17	3.20699	3.20699	0	0	0	22.3025	0.179841	0.095645	0.127903	34.2553	1	1	0.419234	0	0.000278	63.3967	0	1	0	0	0.193688	1.72222	0.800687	6.29752
726	2017	C17	5.12393	5.12393	0.285714	4	0.014829	23.0428	0.235536	0.071463	0.066529	15.2128	1	1	0.571251	1	0.001325	43.0113	0	1	0.059316	0.0042369	0.193688	1.72222	0.800687	6.29752
300577	2017	C17	3.07703	3.07703	0.285714	2	7.42365	20.7129	0.496093	0.498421	0.184282	61.473	1	0	1.31294	1	0.674582	12.7499	0	0	14.8473	2.12104	0.193688	1.72222	0.800687	6.29752
2516	2017	C17	1.05214	1.05214	0.222222	2	0	22.3174	0.165389	0.006739	0.167075	45.6486	1	0	0.0568968	0	0.461535	14.867	0	1	0	0	0.193688	1.72222	0.800687	6.29752
611	2017	C17	0		0	0	0	21.3717	0.598095	0.367092	0.00934	12.4292	1	0	0.0002424	0	0	13.3	0	1	0	0	0.193688	1.72222	0.800687	6.29752
2293	2017	C17	2.29146	2.29146	0.111111	1	0	22.2467	0.312857	0.478912	0.093833	17.7329	1	1	0.553265	0	0.002465	48.6696	0	1	0	0	0.193688	1.72222	0.800687	6.29752
2327	2017	C17	1.60489	1.60489	0.285714	2	31.9397	22.1127	0.217126	0.131786	0.114576	36.8445	1	1	0.399003	1	0.511454	14.0956	0	0	63.8793	9.12562	0.193688	1.72222	0.800687	6.29752
603558	2017	C17	2.65709	2.65709	0.285714	2	16.692	21.9121	0.155071	0.714372	0.061529	40.0907	1	1	0.870202	1	0.442571	23.4456	0	0	33.384	4.76914	0.193688	1.72222	0.800687	6.29752
603055	2017	C17	3.20256	3.20256	0.111111	1	0	21.9191	0.309606	0.216023	0.090209	36.7303	1	0	0.228328	0	0	87.7113	0	1	0	0	0.193688	1.72222	0.800687	6.29752
955	2017	C17	2.35893	2.35893	0.333333	3	0	21.0078	0.43133	0.298013	0.277169	16.7347	1	1	0.309384	1	0	30.2982	0	1	0	0	0.193688	1.72222	0.800687	6.29752
2070	2017	C17	2.51715	2.51715	0	0	7.26169	21.3937	0.929262	-0.149108	0.011983	11.4311	1	0	0.162827	1	0.114311	0.1161	0	0	0	0	0.193688	1.72222	0.800687	6.29752
603238	2017	C17	4.50572	4.50572	0.222222	2	0.075	21.0341	0.357942	0.175996	0.060701	55.7625	1	0	0.914325	0	0.024425	71.897	0	1	0.15	0.0166667	0.193688	1.72222	0.800687	6.29752
600232	2017	C17	2.48	2.48	0	0	0	21.296	0.32488	0.196929	0.132597	46.8724	1	1	0.302193	0	0	53.2672	0	1	0	0	0.193688	1.72222	0.800687	6.29752
603665	2017	C17	3.4569	3.4569	0.222222	2	0	20.8599	0.183092	0.071478	0.11457	36.4792	1	1	0.158467	1	0	75.1851	0	1	0	0	0.193688	1.72222	0.800687	6.29752
600156	2017	C17	0.904372	0.904372	0.333333	3	0.001	20.7612	0.370568	0.201143	0.172582	40.3134	1	0	0.462352	0	0.000127	46.2336	1	1	0.003	0.0003333	0.193688	1.72222	0.800687	6.29752
2193	2017	C17	3.27129	3.27129	0	0	0.000915	22.246	0.423588	0.316848	0.223046	16.0709	0	1	0.6798	0	4.3e-05	61.3513	0	0	0	0	0.193688	1.72222	0.800687	6.29752
601339	2017	C17	2.94278	2.94278	0.222222	2	27.3853	23.1803	0.377425	0.087823	0.07437	29.72	1	1	0.0158824	1	0.182568	46.3291	0	1	54.7705	6.08562	0.193688	1.72222	0.800687	6.29752
2087	2017	C17	3.12655	3.12655	0.333333	3	0.0186802	22.9335	0.640856	0.27163	0.091373	27.297	1	1	0.137979	0	0.00105	38.6589	1	1	0.0560406	0.0062267	0.193688	1.72222	0.800687	6.29752
2083	2017	C17	2.48	2.48	0.111111	1	0.135616	22.726	0.550772	0.102103	0.041247	27.6643	0	1	0.50176	0	0.001494	35.9764	0	1	0.135616	0.0150684	0.193688	1.72222	0.800687	6.29752
600626	2017	C17	1.3339	1.3339	0	0	0	23.1054	0.683624	0.282518	0.142147	31.0728	1	0	0.0172095	0	0.000125	32.7426	1	1	0	0	0.193688	1.72222	0.800687	6.29752
2397	2018	C17	3.27159	3.27159	0.272727	3	4.28669	21.9441	0.378338	0.193476	0.12686	17.8221	1	0	0.224903	0	0.177278	10.2521	0	1	12.8601	1.1691	0.203428	1.82857	0.809578	6.38349
601599	2018	C17	0.474025	0.474025	0.222222	2	4.74994	22.6235	0.606861	0.162657	0.024802	13.3214	1	1	0.24669	0	0.070411	6.2233	0	1	9.49988	1.05554	0.203428	1.82857	0.809578	6.38349
611	2018	C17	0		0.111111	1	0	21.2467	0.639204	-0.527033	0.00934	11.8406	1	0	0.0018556	1	0.014801	13.9781	0	1	0	0	0.203428	1.82857	0.809578	6.38349
2327	2018	C17	1.78891	1.78891	0.285714	2	31.3112	22.2432	0.221411	0.115543	0.106766	35.942	1	1	0.287235	1	0.500834	12.5565	0	0	62.6223	8.94605	0.203428	1.82857	0.809578	6.38349
955	2018	C17	1.586	1.586	0.333333	3	0.03547	20.851	0.434588	0.175915	0.169221	16.7347	1	1	0.267784	1	0.001964	24.8891	0	1	0.10641	0.0118233	0.203428	1.82857	0.809578	6.38349
600689	2018	C17	0		0.285714	2	0	20.4157	0.360166	0.07878	0.354838	25.9508	1	1	0.330351	0	0	33.1159	1	0	0	0	0.203428	1.82857	0.809578	6.38349
600630	2018	C17	0.733757	0.733757	0.222222	2	0	21.8045	0.37991	-0.013488	0.140828	30.083	1	1	0.563457	1	0	31.989	1	1	0	0	0.203428	1.82857	0.809578	6.38349
603238	2018	C17	3.99823	3.99823	0.222222	2	0.075	21.1189	0.370073	0.514434	0.104819	55.7625	1	0	0.565241	0	0.024425	72.7119	0	1	0.15	0.0166667	0.203428	1.82857	0.809578	6.38349
603055	2018	C17	3.60244	3.60244	0.111111	1	0	22.1883	0.406757	0.090085	0.204675	36.7303	1	1	0.255655	0	0	87.9154	0	1	0	0	0.203428	1.82857	0.809578	6.38349
603365	2018	C17	2.53636	2.53636	0.333333	3	0.70136	21.741	0.20949	0.104388	0.227123	40.4245	1	0	0.567158	1	0.115726	43.1014	0	1	2.10408	0.233787	0.203428	1.82857	0.809578	6.38349
300658	2018	C17	5.3822	5.3822	0.333333	3	4.16938	20.931	0.370369	0.038102	0.195793	27.3	1	1	0.664767	1	0.426684	7.6729	0	1	12.5081	1.38979	0.203428	1.82857	0.809578	6.38349
982	2018	C17	0		0.25	2	0	22.8486	0.929262	-0.277785	0.031472	26.6751	1	1	0.354693	0	0	48.53	0	0	0	0	0.203428	1.82857	0.809578	6.38349
600493	2018	C17	1.91296	1.91296	0.090909	1	0	21.0402	0.476193	0.223622	0.099043	10.716	1	0	0.563678	0	0	10.6239	0	1	0	0	0.203428	1.82857	0.809578	6.38349
2293	2018	C17	2.60772	2.60772	0	0	0.023035	22.3342	0.226416	0.032381	0.195587	16.5693	1	0	0.85732	0	0.007115	46.7362	0	1	0	0	0.203428	1.82857	0.809578	6.38349
2144	2018	C17	3.9185	3.9185	0.333333	3	3.88888	21.3877	0.141832	0.005844	0.038461	22.0006	1	1	0.262784	1	0.225769	2.8058	0	1	11.6667	1.29629	0.203428	1.82857	0.809578	6.38349
850	2018	C17	3.00022	3.00022	0.333333	3	0.0095577	22.7486	0.435232	0.187222	0.033011	46.4	1	0	0.674385	0	0.000186	49.1419	1	1	0.0286731	0.0031859	0.203428	1.82857	0.809578	6.38349
600156	2018	C17	0.506461	0.506461	0.333333	3	0.001	20.7634	0.358844	0.427264	0.277606	40.3134	1	0	0.261561	0	0.000129	45.0392	1	1	0.003	0.0003333	0.203428	1.82857	0.809578	6.38349
600448	2018	C17	5.41321	5.41321	0.222222	2	0.006	22.0148	0.595589	0.145202	0.136745	14.258	1	0	0.176603	0	0.000596	39.7367	1	1	0.012	0.0013333	0.203428	1.82857	0.809578	6.38349
601339	2018	C17	2.36313	2.36313	0.222222	2	27.3853	23.3267	0.427585	0.007668	0.065114	29.72	1	1	0.187619	1	0.182568	51.342	0	1	54.7705	6.08562	0.203428	1.82857	0.809578	6.38349
2087	2018	C17	3.01509	3.01509	0.222222	2	0.0186802	23.0016	0.592131	0.16644	0.064018	27.297	1	1	0.207903	0	0.000854	34.8192	1	1	0.0373604	0.0041512	0.203428	1.82857	0.809578	6.38349
600987	2018	C17	2.19251	2.19251	0	0	0	22.6019	0.267686	1.15514	0.186854	36.7282	1	1	0.304156	0	0.000237	71.3422	0	1	0	0	0.203428	1.82857	0.809578	6.38349
600232	2018	C17	0.424204	0.424204	0	0	0	21.2886	0.328515	-0.027279	0.152409	48.5781	1	1	0.317214	0	0	50.0338	0	1	0	0	0.203428	1.82857	0.809578	6.38349
726	2018	C17	4.2069	4.2069	0.285714	4	0.014829	23.0782	0.266844	0.073306	0.050783	15.2128	1	1	0.580165	1	0.001179	46.3587	0	1	0.059316	0.0042369	0.203428	1.82857	0.809578	6.38349
300577	2018	C17	2.54783	2.54783	0.285714	2	13.3626	21.0667	0.518628	0.761877	0.140485	61.4046	1	0	1.2315	1	0.673905	15.8364	0	0	26.7251	3.81788	0.203428	1.82857	0.809578	6.38349
2193	2018	C17	3.37567	3.37567	0	0	0.000915	22.2911	0.431173	0.112824	0.095068	23.1223	0	1	0.557258	0	0.003855	66.1368	0	0	0	0	0.203428	1.82857	0.809578	6.38349
2394	2018	C17	2.54698	2.54698	0.222222	2	0	22.1699	0.241799	0.041231	0.061014	40.4492	1	1	0.0395908	0	0	50.9637	0	1	0	0	0.203428	1.82857	0.809578	6.38349
603558	2018	C17	2.57018	2.57018	0.285714	2	14.7462	22.0098	0.203785	0.386164	0.06155	35.4173	1	1	1.13356	1	0.393193	26.0772	0	0	29.4925	4.21321	0.203428	1.82857	0.809578	6.38349
2042	2018	C17	1.34561	1.34561	0.3	3	0	23.639	0.604951	0.135823	0.090642	34.271	0	1	1.97809	0	0.001026	64.7163	0	1	0	0	0.203428	1.82857	0.809578	6.38349
603889	2018	C17	2.81391	2.81391	0.333333	3	0.155	21.8347	0.219699	0.109928	0.116609	31.0935	1	1	0.0873319	0	0.018756	40.5801	0	1	0.465	0.0516667	0.203428	1.82857	0.809578	6.38349
600626	2018	C17	1.51617	1.51617	0	0	0	23.1334	0.634122	0.467824	0.117033	31.0724	1	0	0.53937	0	2.8e-05	44.566	1	1	0	0	0.203428	1.82857	0.809578	6.38349
2516	2018	C17	1.44246	1.44246	0.222222	2	0.02	22.1908	0.118335	-0.237593	0.077017	45.6486	1	0	0.100618	0	0.005135	11.8698	0	1	0.04	0.0044444	0.203428	1.82857	0.809578	6.38349
603665	2018	C17	3.34575	3.34575	0.222222	2	0	21.0116	0.243354	0.180028	0.144392	36.6292	1	1	0.337672	1	0	77.5503	0	1	0	0	0.203428	1.82857	0.809578	6.38349
300163	2018	C17	2.95384	2.95384	0	0	0	20.5905	0.452276	-0.147842	0.045597	27.4443	1	0	0.276552	0	0.275499	5.3172	0	0	0	0	0.203428	1.82857	0.809578	6.38349
600220	2018	C17	0.746693	0.746693	0	0	14.8181	22.3073	0.499235	0.125282	0.07117	8.9751	0	1	0.170056	1	0.083092	13.5641	0	0	0	0	0.203428	1.82857	0.809578	6.38349
2083	2018	C17	2.36732	2.36732	0.222222	2	0.135616	22.8579	0.595965	0.069035	0.058145	27.6643	0	1	0.260613	0	0.002762	36.6734	0	1	0.271232	0.0301368	0.203428	1.82857	0.809578	6.38349
600626	2019	C17	1.79499	1.79499	0	0	0	23.0893	0.625781	-0.100061	0.110522	31.0724	1	1	0.393884	0	0	44.3042	1	1	0	0	0.188183	1.68571	0.794994	6.24936
2193	2019	C17	3.87709	3.87709	0	0	0.000915	22.3102	0.432377	-0.133868	0.013841	23.1223	0	1	0.255492	0	0.003855	60.8538	0	0	0	0	0.188183	1.68571	0.794994	6.24936
2042	2019	C17	1.02316	1.02316	0.363636	4	0	23.6321	0.635706	0.110393	0.104465	34.271	0	1	2.08965	0	0.001026	66.0507	0	1	0	0	0.188183	1.68571	0.794994	6.24936
300163	2019	C17	3.25164	3.25164	0.142857	1	0	20.5122	0.2823	-0.233037	0.076011	26.4443	1	0	0.873344	0	0.001056	0.1161	0	0	0	0	0.188183	1.68571	0.794994	6.24936
2083	2019	C17	2.48151	2.48151	0	0	0.135616	23.0331	0.623708	-0.032518	0.059303	23.6784	0	1	1.01743	0	0.001494	37.1272	0	1	0	0	0.188183	1.68571	0.794994	6.24936
2327	2019	C17	2.7486	2.7486	0.285714	2	31.3112	22.2713	0.242053	-0.044424	0.116882	36.8338	1	1	0.0783266	1	0.51326	13.6989	0	0	62.6223	8.94605	0.188183	1.68571	0.794994	6.24936
600448	2019	C17	4.63923	4.63923	0.222222	2	0.006	21.9595	0.568771	-0.055525	0.115991	14.258	1	0	0.123366	0	0.000596	31.1969	1	1	0.012	0.0013333	0.188183	1.68571	0.794994	6.24936
600987	2019	C17	2.51761	2.51761	0	0	0	22.6755	0.23599	-0.111421	0.219993	37.5	1	1	0.347538	0	0.000237	70.2069	0	1	0	0	0.188183	1.68571	0.794994	6.24936
600630	2019	C17	0.810392	0.810392	0.333333	3	0	21.8081	0.377557	-0.061366	0.103102	30.083	1	1	0.994871	1	0	31.1239	1	1	0	0	0.188183	1.68571	0.794994	6.24936
601599	2019	C17	0.841025	0.841025	0.222222	2	4.74994	22.4087	0.69702	-0.364925	0.033459	13.3214	1	1	0.520802	0	0.070411	4.8484	0	1	9.49988	1.05554	0.188183	1.68571	0.794994	6.24936
603055	2019	C17	5.4528	5.4528	0.111111	1	0	22.2476	0.421864	-0.095404	0.065286	36.7302	1	1	0.408017	0	0	86.7658	0	1	0	0	0.188183	1.68571	0.794994	6.24936
603238	2019	C17	4.03593	4.03593	0.222222	2	0.075	21.1987	0.361048	0.172541	0.055316	55.7625	1	0	0.435311	0	0.024425	72.2774	0	1	0.15	0.0166667	0.188183	1.68571	0.794994	6.24936
2087	2019	C17	3.22604	3.22604	0.333333	3	0.0186802	22.9803	0.559093	-0.054101	0.03685	27.297	1	1	0.168049	0	0.00105	30.8397	1	1	0.0560406	0.0062267	0.188183	1.68571	0.794994	6.24936
300819	2019	C17	3.98541	3.98541	0	0	0	20.2331	0.241393	0.078016	0.121748	51.6045	1	0	0.587825	0	0.223047	81.25	0	0	0	0	0.188183	1.68571	0.794994	6.24936
2516	2019	C17	2.16543	2.16543	0.222222	2	0.02	22.1436	0.128115	-0.10904	0.076755	46.6279	1	0	0.133105	0	0.004565	10.465	0	1	0.04	0.0044444	0.188183	1.68571	0.794994	6.24936
600232	2019	C17	0.863682	0.863682	0	0	0	21.3435	0.372173	0.034382	0.089728	48.5781	1	1	1.69852	0	2.6e-05	51.0172	0	1	0	0	0.188183	1.68571	0.794994	6.24936
611	2019	C17	0		0	0	0	21.2571	0.627477	1.49315	0.00934	11.8406	1	0	1.46642	1	0.014801	12.67	0	1	0	0	0.188183	1.68571	0.794994	6.24936
2397	2019	C17	3.33071	3.33071	0.272727	3	4.28669	21.9687	0.409825	0.128035	0.139087	19.209	1	0	0.197998	0	0.179561	9.9871	0	1	12.8601	1.1691	0.188183	1.68571	0.794994	6.24936
600156	2019	C17	0.778689	0.778689	0.333333	3	0.001	20.8213	0.370208	0.02103	0.107952	40.3134	1	0	0.956437	0	0.000129	40.5452	1	1	0.003	0.0003333	0.188183	1.68571	0.794994	6.24936
603889	2019	C17	3.00929	3.00929	0.166667	1	0.2015	21.8491	0.222161	0.055957	0.140872	31.0935	1	1	0.338088	0	0.018756	35.3517	0	0	0.2015	0.0335833	0.188183	1.68571	0.794994	6.24936
726	2019	C17	4.65458	4.65458	0.285714	4	0.014829	23.1986	0.301725	-0.011292	0.073919	16.3559	1	1	0.523068	1	0.001118	47.7141	0	1	0.059316	0.0042369	0.188183	1.68571	0.794994	6.24936
600689	2019	C17	0		0.142857	1	0	20.4001	0.343957	-0.006209	0.353348	25.9508	1	1	0.384084	0	0	30.7822	1	0	0	0	0.188183	1.68571	0.794994	6.24936
603365	2019	C17	2.53597	2.53597	0.222222	2	0.70136	21.7632	0.192318	0.104124	0.249417	40.4245	1	0	0.984736	1	0.114208	43.5603	0	1	1.40272	0.155858	0.188183	1.68571	0.794994	6.24936
600220	2019	C17	0.70842	0.70842	0	0	14.8181	22.3354	0.51282	-0.029449	0.115301	9.9798	0	1	0.219154	1	0.083092	15.0658	0	0	0	0	0.188183	1.68571	0.794994	6.24936
603665	2019	C17	3.31175	3.31175	0.333333	3	0	21.0826	0.271605	0.08994	0.124227	36.6292	1	1	0.209035	1	0	75.3464	0	1	0	0	0.188183	1.68571	0.794994	6.24936
2394	2019	C17	2.68184	2.68184	0.222222	2	0.25896	22.23	0.239553	-0.06193	0.056612	38.8935	1	1	0.0677595	0	0.014241	47.4794	0	1	0.51792	0.0575467	0.188183	1.68571	0.794994	6.24936
600493	2019	C17	1.91708	1.91708	0.090909	1	0	21.247	0.559957	0.018678	0.138327	10.716	1	0	0.517856	0	0	9.9236	0	1	0	0	0.188183	1.68571	0.794994	6.24936
982	2019	C17	0		0.375	3	0	20.958	0.129424	-0.527033	0.300264	16.2701	1	1	1.39783	0	0	57.89	0	0	0	0	0.188183	1.68571	0.794994	6.24936
603558	2019	C17	2.83002	2.83002	0.285714	2	14.7462	22.0484	0.189662	0.128624	0.042422	35.4173	1	1	1.60271	1	0.393193	15.1503	0	0	29.4925	4.21321	0.188183	1.68571	0.794994	6.24936
2293	2019	C17	2.05749	2.05749	0	0	0.0275385	22.4042	0.220335	0.009846	0.34191	16.5431	1	0	1.18167	0	0.005675	47.4845	0	1	0	0	0.188183	1.68571	0.794994	6.24936
2144	2019	C17	4.83859	4.83859	0.222222	2	3.88888	21.3876	0.11189	-0.149021	0.176534	22.0006	1	1	0.660963	1	0.225769	2.7421	0	1	7.77777	0.864196	0.188183	1.68571	0.794994	6.24936
601339	2019	C17	2.22129	2.22129	0.222222	2	27.3853	23.3845	0.442972	0.037335	0.105781	29.72	1	1	0.229624	1	0.182568	44.5976	0	1	54.7705	6.08562	0.188183	1.68571	0.794994	6.24936
850	2019	C17	3.34715	3.34715	0.333333	3	0.0095577	22.7451	0.42404	0.070972	0.050272	46.4	1	1	1.07064	0	0.000186	49.0971	1	1	0.0286731	0.0031859	0.188183	1.68571	0.794994	6.24936
300577	2019	C17	2.90173	2.90173	0.285714	2	13.3626	21.4012	0.542989	0.315784	0.169016	61.4612	1	0	0.996738	1	0.674526	15.1537	0	0	26.7251	3.81788	0.188183	1.68571	0.794994	6.24936
300658	2019	C17	3.53176	3.53176	0.333333	3	4.16938	21.1481	0.445234	0.354757	0.184904	26.9985	1	1	0.422686	1	0.426917	4.3961	0	1	12.5081	1.38979	0.188183	1.68571	0.794994	6.24936
300877	2020	C17	3.28641	3.28641	0.333333	3	0	21.3041	0.092551	0.301989	0.0958	48.4274	1	1	0.586936	1	0	70.3219	0	1	0	0	0.198841	1.71429	0.705107	5.2597
603665	2020	C17	3.67796	3.67796	0.333333	3	0	21.5112	0.491363	0.027055	0.110971	34.2591	1	1	0.258979	1	0	49.3553	0	1	0	0	0.198841	1.71429	0.705107	5.2597
300918	2020	C17	2.943	2.943	0.222222	2	0	21.6111	0.368056	-0.233248	0.397467	67.5	1	0	0.241427	1	0	76.4056	1	1	0	0	0.198841	1.71429	0.705107	5.2597
300163	2020	C17	5.97742	5.97742	0.2	1	0	20.3904	0.165919	-0.387533	0.107601	23.7147	1	0	0.680133	1	0.001056	0.3406	0	0	0	0	0.198841	1.71429	0.705107	5.2597
850	2020	C17	3.5265	3.5265	0.333333	3	0.0095577	22.69	0.386012	0.138686	0.073782	46.4	1	1	1.20082	0	0.000186	48.9317	1	1	0.0286731	0.0031859	0.198841	1.71429	0.705107	5.2597
2397	2020	C17	3.45583	3.45583	0.090909	1	0	21.9419	0.45568	-0.147296	0.138125	19.3561	0	0	0.20866	0	0.123652	5.9328	0	1	0	0	0.198841	1.71429	0.705107	5.2597
600156	2020	C17	1.15087	1.15087	0.222222	2	0	20.9715	0.443676	-0.120112	0.160566	40.3134	1	1	0.977905	0	1e-05	40.5176	1	1	0	0	0.198841	1.71429	0.705107	5.2597
2083	2020	C17	2.6	2.6	0	0	0.101712	22.9088	0.588382	-0.11126	0.062334	18.7222	0	1	3.24758	0	0.001395	33.628	1	0	0	0	0.198841	1.71429	0.705107	5.2597
600493	2020	C17	1.89322	1.89322	0.090909	1	0	21.3708	0.598638	0.025562	0.122781	10.716	1	0	0.506406	0	0.10716	3.7	0	1	0	0	0.198841	1.71429	0.705107	5.2597
982	2020	C17	0		0.333333	3	0	20.9375	0.088665	-0.527033	0.624798	10.3592	1	0	0.0267883	0	0	53.64	0	1	0	0	0.198841	1.71429	0.705107	5.2597
2293	2020	C17	2.06691	2.06691	0	0	0.0275385	22.4871	0.260811	0.01038	0.290789	16.6037	1	0	0.619265	0	0.002529	49.3547	0	1	0	0	0.198841	1.71429	0.705107	5.2597
600987	2020	C17	2.65383	2.65383	0	0	0	22.7342	0.227542	-0.218341	0.221446	39.0413	1	1	0.425129	0	0.000237	67.8889	0	1	0	0	0.198841	1.71429	0.705107	5.2597
600626	2020	C17	1.54859	1.54859	0	0	0	22.9649	0.694175	-0.263521	0.150935	31.0724	1	1	1.00261	0	0	39.9976	1	1	0	0	0.198841	1.71429	0.705107	5.2597
2327	2020	C17	2.44171	2.44171	0.285714	2	31.3112	22.2229	0.201089	0.030553	0.089953	36.7252	1	1	0.445314	1	0.511792	15.9638	0	0	62.6223	8.94605	0.198841	1.71429	0.705107	5.2597
2042	2020	C17	1.07592	1.07592	0.375	3	0	23.5917	0.659869	-0.104183	0.11726	34.271	0	1	0.787385	0	0.001026	68.0804	0	0	0	0	0.198841	1.71429	0.705107	5.2597
3041	2020	C17	3.95161	3.95161	0.222222	2	0.324	20.5475	0.2256	-0.110149	0.324432	46.365	1	1	1.39068	1	0.06645	86.36	0	1	0.648	0.072	0.198841	1.71429	0.705107	5.2597
300888	2020	C17	3.28215	3.28215	0.142857	1	0	23.2884	0.194879	1.73988	0.319155	68.0994	1	1	0.552074	1	0	90.3366	0	0	0	0	0.198841	1.71429	0.705107	5.2597
600689	2020	C17	0		0.142857	1	0	20.3472	0.378897	-0.309684	0.424754	25.9508	1	1	0.389241	0	0	31.14	1	0	0	0	0.198841	1.71429	0.705107	5.2597
603055	2020	C17	5.57314	5.57314	0	0	0	22.4194	0.44942	-0.070411	0.043032	33.843	1	1	0.474984	0	0	78.192	0	1	0	0	0.198841	1.71429	0.705107	5.2597
2394	2020	C17	1.99262	1.99262	0.222222	2	0.181272	22.2938	0.225641	-0.00953	0.048003	39.3475	1	1	0.103482	0	0.010085	47.3488	0	1	0.362544	0.0402827	0.198841	1.71429	0.705107	5.2597
603365	2020	C17	2.10693	2.10693	0.222222	2	0.70136	21.8236	0.215628	0.010923	0.337332	40.4245	1	0	1.39435	1	0.113941	41.2628	0	1	1.40272	0.155858	0.198841	1.71429	0.705107	5.2597
2144	2020	C17	8.20538	8.20538	0.222222	2	0.0243386	21.39	0.09257	-0.150266	0.146086	22.0006	1	1	0.849526	0	0.005762	0.1161	0	1	0.0486772	0.0054086	0.198841	1.71429	0.705107	5.2597
2087	2020	C17	3.22066	3.22066	0.333333	3	0.0186802	23.0441	0.572135	-0.151099	0.028482	27.297	1	1	0.0866252	0	0.00105	30.3685	1	1	0.0560406	0.0062267	0.198841	1.71429	0.705107	5.2597
300819	2020	C17	4.65025	4.65025	0	0	0	20.687	0.132481	-0.302574	0.447615	51.6045	1	0	0.286496	0	0.223047	60.9331	0	0	0	0	0.198841	1.71429	0.705107	5.2597
601339	2020	C17	2.25962	2.25962	0.222222	2	0	23.3004	0.400214	-0.01402	0.03323	29.72	1	0	0.181261	0	0.182568	47.6187	0	1	0	0	0.198841	1.71429	0.705107	5.2597
300952	2020	C17	3.27647	3.27647	0.222222	2	2	20.5723	0.398856	0.388629	0.024792	34.5	1	0	0.250949	1	0.138	17.2	0	1	4	0.444444	0.198841	1.71429	0.705107	5.2597
605055	2020	C17	4.06727	4.06727	0.333333	3	13.7789	21.1998	0.540446	-0.137379	0.037036	49.6077	1	0	0.426397	1	0.362678	80.36	0	1	41.3367	4.59297	0.198841	1.71429	0.705107	5.2597
600220	2020	C17	0.697036	0.697036	0.285714	2	14.8181	22.3151	0.532205	-0.160353	0.090467	12.6903	0	1	0.17818	1	0.083092	17.7793	0	0	29.6362	4.23374	0.198841	1.71429	0.705107	5.2597
603558	2020	C17	2.90623	2.90623	0.285714	2	14.7462	21.9272	0.284369	-0.111168	0.064904	35.4173	1	1	0.981936	1	0.393193	17.6631	0	0	29.4925	4.21321	0.198841	1.71429	0.705107	5.2597
603889	2020	C17	3.17031	3.17031	0.333333	3	0.2015	21.908	0.212074	-0.161165	0.190404	31.0935	1	1	0.285912	0	0.018974	32.9484	0	1	0.6045	0.0671667	0.198841	1.71429	0.705107	5.2597
2516	2020	C17	1.95903	1.95903	0.444444	4	0.02	22.0998	0.129022	-0.053387	0.086819	46.6279	1	0	0.13122	0	0.002162	11.0661	0	1	0.08	0.0088889	0.198841	1.71429	0.705107	5.2597
600448	2020	C17	4.42378	4.42378	0.222222	2	0.0072	22.0439	0.618326	0.083603	0.077264	18.6346	1	0	0.328187	0	0.000596	29.3405	1	1	0.0144	0.0016	0.198841	1.71429	0.705107	5.2597
605155	2020	C17	3.72146	3.72146	0.285714	2	5.62111	20.8182	0.079871	-0.133479	0.566884	58.5532	1	1	0.345415	1	0.593189	0.77	0	0	11.2422	1.60603	0.198841	1.71429	0.705107	5.2597
300658	2020	C17	3.18701	3.18701	0.333333	3	4.10898	21.403	0.439022	0.527686	0.149183	26.5837	1	1	0.416806	1	0.419204	3.7084	0	1	12.327	1.36966	0.198841	1.71429	0.705107	5.2597
726	2020	C17	4.86749	4.86749	0.142857	2	0.014829	23.2189	0.332915	-0.301433	0.115131	16.3557	1	1	0.492265	1	0.000822	39.6102	0	1	0.029658	0.0021184	0.198841	1.71429	0.705107	5.2597
605003	2020	C17	3.53476	3.53476	0	0	0	20.8225	0.110308	0.014445	0.343185	73.1317	1	1	1.18351	1	0	77.2034	0	0	0	0	0.198841	1.71429	0.705107	5.2597
955	2020	C17	2.00517	2.00517	0.181818	2	0	21.0339	0.337826	0.880009	0.260148	10.2424	1	0	0.508483	0	0.001748	21.7563	0	1	0	0	0.198841	1.71429	0.705107	5.2597
601599	2020	C17	1.6265	1.6265	0.222222	2	0	22.0636	0.851749	-0.442358	0.064211	13.3214	0	0	0.61068	0	0.058635	3.0723	1	1	0	0	0.198841	1.71429	0.705107	5.2597
603238	2020	C17	3.401	3.401	0.222222	2	0.125	21.5522	0.404734	0.830504	0.060908	54.1296	1	0	0.333305	0	0.035482	75.8923	0	1	0.25	0.0277778	0.198841	1.71429	0.705107	5.2597
300577	2020	C17	3.73927	3.73927	0.285714	2	13.3626	21.8326	0.460583	-0.278685	0.334261	55.634	1	0	0.698078	1	0.599997	17.7413	0	0	26.7251	3.81788	0.198841	1.71429	0.705107	5.2597
600232	2020	C17	1.48551	1.48551	0	0	0	21.324	0.386821	-0.182891	0.150911	48.5781	1	1	1.06033	0	2.6e-05	50.7005	0	1	0	0	0.198841	1.71429	0.705107	5.2597
2193	2020	C17	3.40022	3.40022	0	0	0.000915	22.3149	0.434657	-0.316365	0.083668	23.1223	0	1	1.97153	0	0.003855	60.9837	0	0	0	0	0.198841	1.71429	0.705107	5.2597
2193	2021	C17	4.7797	4.7797	0	0	0.000915	22.2934	0.413466	-0.122733	0.00934	22.4713	0	1	0.22283	0	0.003855	58.2502	0	0	0	0	0.193445	1.64583	0.614844	4.91597
601339	2021	C17	1.99502	1.99502	0.222222	2	0	23.3817	0.369949	0.26726	0.077983	29.72	1	0	0.146042	0	0	48.0048	0	1	0	0	0.193445	1.64583	0.614844	4.91597
603238	2021	C17	3.83734	3.83734	0.222222	2	0.18125	21.5122	0.333332	-0.244027	0.036262	54.1822	1	0	0.572002	0	0.033432	68.1334	0	1	0.3625	0.0402778	0.193445	1.64583	0.614844	4.91597
605003	2021	C17	3.44354	3.44354	0	0	0	20.9283	0.115531	0.184865	0.132637	73.1317	1	1	0.594823	1	0	78.7217	0	0	0	0	0.193445	1.64583	0.614844	4.91597
605080	2021	C17	3.51605	3.51605	0.375	3	0	21.3256	0.113256	0.449147	0.294862	53.4	1	1	0.277353	0	0	85.2645	0	0	0	0	0.193445	1.64583	0.614844	4.91597
605055	2021	C17	3.97061	3.97061	0.222222	2	13.7789	21.4725	0.456177	0.618248	0.079896	49.6077	1	0	1.25433	1	0.362678	66.4241	0	1	27.5578	3.06198	0.193445	1.64583	0.614844	4.91597
2394	2021	C17	2.26472	2.26472	0.222222	2	0.103584	22.3898	0.286514	0.006125	0.072044	39.8122	1	1	0.109207	0	0.006469	46.7041	0	1	0.207168	0.0230187	0.193445	1.64583	0.614844	4.91597
601599	2021	C17	1.09313	1.09313	0.222222	2	4.74994	21.9381	0.638759	0.448642	0.129476	23.0769	1	1	1.08472	0	0.044966	26.4244	1	1	9.49988	1.05554	0.193445	1.64583	0.614844	4.91597
300658	2021	C17	3.16079	3.16079	0.333333	3	6.00232	21.4902	0.523306	-0.212376	0.090727	25.9299	1	1	0.691482	1	0.410892	4.0052	0	1	18.007	2.00077	0.193445	1.64583	0.614844	4.91597
611	2021	C17	0		0	0	0	21.6724	0.592559	2.2535	0.00934	8.9751	1	1	0.000435	0	0	0.1161	0	1	0	0	0.193445	1.64583	0.614844	4.91597
603055	2021	C17	5.07296	5.07296	0	0	0	22.5839	0.423057	0.701863	0.050127	32.4085	1	1	0.267499	0	0.000241	81.0327	0	1	0	0	0.193445	1.64583	0.614844	4.91597
603365	2021	C17	1.71642	1.71642	0.222222	2	0.70136	21.9687	0.241019	0.251923	0.336716	40.4245	1	0	0.655376	1	0.113139	42.5233	0	1	1.40272	0.155858	0.193445	1.64583	0.614844	4.91597
2293	2021	C17	2.16835	2.16835	0	0	0.0275385	22.5584	0.347566	0.172964	0.180668	16.3886	1	0	0.471904	0	0.005297	49.949	0	1	0	0	0.193445	1.64583	0.614844	4.91597
2042	2021	C17	0.919064	0.919064	0.333333	3	0	23.7259	0.626164	0.174027	0.119211	30.6175	0	1	0.200853	0	0	60.6159	0	1	0	0	0.193445	1.64583	0.614844	4.91597
605189	2021	C17	3.2192	3.2192	0.111111	1	0	21.4711	0.291206	0.435694	0.248514	45.1282	1	0	0.207156	0	0	20.7355	0	1	0	0	0.193445	1.64583	0.614844	4.91597
726	2021	C17	4.82818	4.82818	0.083333	1	0.014829	23.2872	0.355742	0.102508	0.151688	15.9069	1	1	0.451882	1	0.003579	36.2766	0	1	0.014829	0.0012358	0.193445	1.64583	0.614844	4.91597
600630	2021	C17	1.38984	1.38984	0.125	1	0	21.5857	0.476426	-0.093589	0.162109	30.083	1	0	0.581073	0	0	31.4004	1	0	0	0	0.193445	1.64583	0.614844	4.91597
2327	2021	C17	2.39042	2.39042	0.222222	2	31.3112	22.2735	0.214916	0.106203	0.08305	37.7489	1	1	0.761801	1	0.526174	19.543	0	1	62.6223	6.95804	0.193445	1.64583	0.614844	4.91597
2516	2021	C17	2.27094	2.27094	0.333333	3	0.02	22.1276	0.151978	0.156787	0.060594	46.6279	1	0	0.0840068	0	0.001394	9.3338	0	1	0.06	0.0066667	0.193445	1.64583	0.614844	4.91597
982	2021	C17	0.178198	0.178198	0.222222	2	0	21.0183	0.128557	2.06206	0.624798	8.9751	1	1	0.0007865	0	0	29.9654	0	1	0	0	0.193445	1.64583	0.614844	4.91597
2087	2021	C17	3.07394	3.07394	0.333333	3	0.0186802	23.081	0.593047	0.089913	0.00934	27.297	1	1	0.0969067	0	0.00105	30.51	1	1	0.0560406	0.0062267	0.193445	1.64583	0.614844	4.91597
600156	2021	C17	1.52556	1.52556	0.222222	2	0	20.9596	0.495858	0.018419	0.12224	40.3134	1	1	1.1185	0	1e-05	41.1143	1	1	0	0	0.193445	1.64583	0.614844	4.91597
3041	2021	C17	4.8236	4.8236	0.222222	2	0.324	21.1327	0.248192	0.046685	0.248815	46.365	1	1	0.592966	1	0.06645	66.3258	0	1	0.648	0.072	0.193445	1.64583	0.614844	4.91597
300163	2021	C17	3.28446	3.28446	0.2	1	0	20.3509	0.137438	0.110744	0.060328	22.1359	1	0	0.371537	1	0.001056	4.4606	0	0	0	0	0.193445	1.64583	0.614844	4.91597
603889	2021	C17	2.78028	2.78028	0.333333	3	0.204991	22.1027	0.300983	0.515725	0.161556	31.0935	1	0	0.404411	0	0.009129	33.7662	0	1	0.614974	0.0683305	0.193445	1.64583	0.614844	4.91597
300819	2021	C17	4.3849	4.3849	0	0	0	20.6707	0.124764	0.381838	0.253132	51.6045	1	0	1.87234	0	0.190982	58.272	0	0	0	0	0.193445	1.64583	0.614844	4.91597
300877	2021	C17	3.81114	3.81114	0.333333	3	0.00014	21.4177	0.187619	-0.185747	0.153168	48.4274	1	0	1.39674	0	1.2e-05	67.2991	0	1	0.00042	4.67e-05	0.193445	1.64583	0.614844	4.91597
850	2021	C17	3.70251	3.70251	0.333333	3	0.0095577	22.7602	0.377284	0.031366	0.060392	46.4	1	1	0.517896	0	0.000186	48.5273	1	1	0.0286731	0.0031859	0.193445	1.64583	0.614844	4.91597
955	2021	C17	2.06639	2.06639	0.1	1	0	20.9206	0.259006	-0.26286	0.06648	10.2424	1	0	0.839058	0	0.001089	26.2671	0	1	0	0	0.193445	1.64583	0.614844	4.91597
300993	2021	C17	3.35326	3.35326	0.285714	2	3.5	20.9132	0.057564	0.351592	0.460204	26.5796	1	1	0.245154	1	0.281744	39.423	0	0	7	1	0.193445	1.64583	0.614844	4.91597
603558	2021	C17	2.86659	2.86659	0.285714	2	14.7462	22.0977	0.414398	0.296523	0.069489	37.5277	1	1	0.416928	1	0.416622	23.4397	0	0	29.4925	4.21321	0.193445	1.64583	0.614844	4.91597
2144	2021	C17	5.83469	5.83469	0.222222	2	0.0243386	21.4586	0.107113	0.301855	0.187561	23.3615	1	1	2.25893	0	0.005762	0.7076	0	1	0.0486772	0.0054086	0.193445	1.64583	0.614844	4.91597
605180	2021	C17	3.45246	3.45246	0.285714	2	0.801562	20.9381	0.077152	0.742228	0.453814	37.4063	1	1	0.0268036	1	0.080156	23.341	0	0	1.60312	0.229018	0.193445	1.64583	0.614844	4.91597
300918	2021	C17	3.60987	3.60987	0.222222	2	0	21.718	0.383903	0.098844	0.333928	67.5	1	0	0.241972	1	0	75.0547	1	1	0	0	0.193445	1.64583	0.614844	4.91597
600987	2021	C17	1.83361	1.83361	0	0	0	22.7889	0.230007	0.813788	0.181948	41.1075	1	1	0.530726	0	0.000244	68.2712	0	1	0	0	0.193445	1.64583	0.614844	4.91597
300577	2021	C17	2.75236	2.75236	0.285714	2	13.3626	21.9797	0.507129	0.177564	0.222405	55.7262	1	0	2.56742	1	0.595755	12.2907	0	0	26.7251	3.81788	0.193445	1.64583	0.614844	4.91597
600448	2021	C17	4.67016	4.67016	0.333333	3	0.0072	22.0719	0.647698	0.084051	0.029798	18.6346	1	0	0.0947159	0	0.000596	27.198	1	1	0.0216	0.0024	0.193445	1.64583	0.614844	4.91597
600232	2021	C17	1.46147	1.46147	0	0	0	21.2745	0.371071	0.192833	0.191295	48.5781	1	1	1.34022	0	2.6e-05	49.4088	0	1	0	0	0.193445	1.64583	0.614844	4.91597
603665	2021	C17	4.24944	4.24944	0.333333	3	0	21.5437	0.654725	0.038547	0.037355	32.051	1	1	0.344916	1	0	44.7534	0	1	0	0	0.193445	1.64583	0.614844	4.91597
300952	2021	C17	5.33889	5.33889	0.333333	3	2	20.9386	0.230948	0.145016	0.094083	34.5	1	1	0.972567	1	0.138	13.5117	0	1	6	0.666667	0.193445	1.64583	0.614844	4.91597
600493	2021	C17	1.95585	1.95585	0.090909	1	2.91475	21.4713	0.604578	0.240257	0.11476	10.716	1	1	0.612813	0	0.10716	4.2982	0	1	2.91475	0.264977	0.193445	1.64583	0.614844	4.91597
2397	2021	C17	3.51782	3.51782	0.2	2	0.1	21.9504	0.529932	0.109254	0.102095	17.2227	0	0	0.162916	0	0.112446	1.2037	0	1	0.2	0.02	0.193445	1.64583	0.614844	4.91597
600689	2021	C17	0		0.142857	1	0	20.4621	0.430988	-0.07443	0.374548	25.9508	1	1	0.341524	0	0	34.0781	1	0	0	0	0.193445	1.64583	0.614844	4.91597
605155	2021	C17	3.87975	3.87975	0.285714	2	5.62111	20.8715	0.071227	0.313974	0.141893	58.5532	1	1	0.534176	1	0.592928	0.1384	0	0	11.2422	1.60603	0.193445	1.64583	0.614844	4.91597
2083	2021	C17	5.10972	5.10972	0	0	0.101712	22.7692	0.509348	0.163604	0.068709	18.7215	0	1	0.12568	0	0.001395	28.307	1	1	0	0	0.193445	1.64583	0.614844	4.91597
600626	2021	C17	1.63961	1.63961	0	0	0	22.9925	0.628243	-0.025274	0.149192	46.9787	1	1	0.585712	0	0	51.5528	1	1	0	0	0.193445	1.64583	0.614844	4.91597
600220	2021	C17	0.686461	0.686461	0.285714	2	14.8181	22.28	0.509893	0.010201	0.17426	12.6903	0	1	0.147046	1	0.083092	22.9039	0	0	29.6362	4.23374	0.193445	1.64583	0.614844	4.91597
300888	2021	C17	3.70968	3.70968	0.142857	1	0	23.3085	0.194436	-0.358748	0.308188	68.0994	1	1	0.786452	1	0	87.4033	0	0	0	0	0.193445	1.64583	0.614844	4.91597
600107	2011	C18	0		0	0	0	21.5165	0.711031	0.369247	0.332933	20.2729	1	0	0.0022754	0	0	29.0598	1	1	0	0	0.194471	1.6	0.214251	1.66487
600146	2011	C18	0		0.222222	2	0	19.9326	0.350234	-0.08906	0.030962	8.9751	1	1	0.0032632	1	0	16.1205	0	1	0	0	0.194471	1.6	0.214251	1.66487
300005	2011	C18	3.42666	3.42666	0.375	3	0	20.5554	0.28323	0.736416	0.431826	31.7688	1	0	0.15909	0	0.185605	24.8906	0	0	0	0	0.194471	1.6	0.214251	1.66487
600398	2011	C18	0		0.166667	1	0	21.6993	0.236051	0.216791	0.349097	23.2876	1	0	0.0291211	0	0	25.385	1	0	0	0	0.194471	1.6	0.214251	1.66487
600137	2011	C18	2.06159	2.06159	0	0	0	20.3151	0.337462	0.202467	0.252662	42.4772	1	0	1.02314	0	0	57.1428	0	0	0	0	0.194471	1.6	0.214251	1.66487
2486	2011	C18	2.83726	2.83726	0.181818	2	0.01	20.8675	0.179805	0.247942	0.320997	22.5568	1	1	0.177255	1	0.000481	77.8064	0	1	0.02	0.0018182	0.194471	1.6	0.214251	1.66487
601718	2011	C18	0.610788	0.610788	0	0	0	23.4412	0.384168	0.243223	0.114746	66.3328	1	0	0.929112	0	0	75.3401	1	1	0	0	0.194471	1.6	0.214251	1.66487
600177	2011	C18	0.687852	0.687852	0	0	0.115381	24.6137	0.726412	-0.204922	0.050342	26.0439	1	0	0.358635	0	0.003037	47.5159	0	1	0	0	0.194471	1.6	0.214251	1.66487
601566	2011	C18	0.941213	0.941213	0.333333	3	0	22.283	0.163714	0.347813	0.527644	58.9077	1	0	0.143424	0	0	90.3366	0	1	0	0	0.194471	1.6	0.214251	1.66487
2634	2011	C18	3.2287	3.2287	0.285714	2	2.4625	20.3359	0.315165	0.205037	0.367771	36.919	1	0	0.858615	1	0.472039	5.0089	0	0	4.925	0.703572	0.194471	1.6	0.214251	1.66487
600400	2011	C18	0		0.111111	1	0	22.5289	0.732262	-0.174851	0.028763	46.9456	1	0	0.0111855	0	0	47.2281	0	1	0	0	0.194471	1.6	0.214251	1.66487
2563	2011	C18	0.618097	0.618097	0.181818	2	3.20106	22.9315	0.147469	0.234372	0.548359	62.6866	1	0	0.0450153	0	0.047777	74.8472	0	1	6.40213	0.582012	0.194471	1.6	0.214251	1.66487
2029	2011	C18	3.05597	3.05597	0.222222	2	0	21.8842	0.36062	0.328894	0.077914	40.7112	1	0	0.237538	0	2.7e-05	90.3366	0	1	0	0	0.194471	1.6	0.214251	1.66487
2612	2011	C18	4.22311	4.22311	0.142857	1	1.64769	21.5937	0.104816	0.495554	0.066655	55.4539	0	0	0.0209383	0	0.082385	13.2857	0	0	1.64769	0.235384	0.194471	1.6	0.214251	1.66487
2503	2011	C18	1.41072	1.41072	0.285714	2	7.97564	21.4945	0.174795	0.737467	0.559322	49.8478	1	0	0.20157	1	0.498478	32.8363	0	0	15.9513	2.27876	0.194471	1.6	0.214251	1.66487
2154	2011	C18	3.32725	3.32725	0.222222	2	0.24732	22.1309	0.465023	0.61228	0.14204	35.2934	1	0	0.149443	1	0.008452	60.4185	0	1	0.49464	0.05496	0.194471	1.6	0.214251	1.66487
2291	2011	C18	0.894262	0.894262	0.285714	2	0	21.4382	0.23003	0.17942	0.191321	40.3391	1	0	0.0115457	1	0	78.2072	0	0	0	0	0.194471	1.6	0.214251	1.66487
2404	2011	C18	1.46245	1.46245	0.222222	2	0.78	21.1564	0.18217	0.014234	0.217317	22.4719	1	0	1.0716	0	0.107351	13.6504	0	1	1.56	0.173333	0.194471	1.6	0.214251	1.66487
2003	2011	C18	2.37963	2.37963	0.222222	2	1.14832	21.5595	0.261903	0.057062	0.247035	28.52	1	0	0.166742	0	0.096958	44.9148	0	1	2.29665	0.255183	0.194471	1.6	0.214251	1.66487
2269	2011	C18	0		0.428571	3	0	22.9073	0.535497	0.325923	0.11307	73.1317	1	0	1.59838	1	0	87.1521	0	0	0	0	0.194471	1.6	0.214251	1.66487
601566	2012	C18	1.01463	1.01463	0.333333	3	0	22.3544	0.140313	0.152049	0.504346	58.3247	1	0	0.25164	0	0.002424	88.8221	0	1	0	0	0.179087	1.47619	0.325566	2.4074
600107	2012	C18	0		0	0	0	21.6646	0.737347	0.031145	0.368778	20.3858	1	1	0.0295855	0	0	26.8035	1	1	0	0	0.179087	1.47619	0.325566	2.4074
2612	2012	C18	4.21395	4.21395	0.285714	2	1.64769	21.6908	0.133233	0.336344	0.079166	55.4539	0	0	0.406751	0	0.082385	14.5859	0	0	3.29538	0.470769	0.179087	1.47619	0.325566	2.4074
300005	2012	C18	3.96421	3.96421	0.25	2	0.2067	20.8062	0.25848	0.466798	0.540755	31.4306	1	0	0.1521	0	0.051472	28.743	0	0	0.4134	0.051675	0.179087	1.47619	0.325566	2.4074
2486	2012	C18	2.91856	2.91856	0.181818	2	0.01	20.8258	0.137611	-0.052556	0.254437	22.5568	1	1	0.293283	1	0.000481	77.0575	0	1	0.02	0.0018182	0.179087	1.47619	0.325566	2.4074
600400	2012	C18	2.62304	2.62304	0.111111	1	0.01	22.6448	0.757514	-0.08972	0.029426	47.8423	1	0	0.0210445	1	0.000178	49.2749	0	1	0.01	0.0011111	0.179087	1.47619	0.325566	2.4074
600146	2012	C18	2.449	2.449	0	0	0	19.96	0.190158	-0.417945	0.077805	8.9751	0	0	0.012872	0	0	14.5728	0	0	0	0	0.179087	1.47619	0.325566	2.4074
2269	2012	C18	0		0.428571	3	0	22.6701	0.410265	-0.043791	0.087827	73.1317	1	0	2.70956	1	0	85.3176	0	0	0	0	0.179087	1.47619	0.325566	2.4074
2687	2012	C18	0		0.333333	3	1.16199	20.8538	0.166965	0.08694	0.296051	26.5243	1	0	0.396002	1	0.225291	53.0714	0	1	3.48597	0.38733	0.179087	1.47619	0.325566	2.4074
600177	2012	C18	0.422188	0.422188	0	0	0.105381	24.6325	0.713165	-0.069929	0.060401	31.4052	1	0	0.083773	0	0.002992	44.1814	0	1	0	0	0.179087	1.47619	0.325566	2.4074
2029	2012	C18	3.09187	3.09187	0.222222	2	0	22.4351	0.216693	0.190512	0.394517	34.2923	1	0	1.11525	0	0.000499	83.7688	0	1	0	0	0.179087	1.47619	0.325566	2.4074
601718	2012	C18	0.474773	0.474773	0	0	0	23.5494	0.392729	0.35785	0.146253	66.3328	1	1	2.04621	0	0	73.8326	1	1	0	0	0.179087	1.47619	0.325566	2.4074
2563	2012	C18	0.769204	0.769204	0.090909	1	1.8	22.9502	0.153453	-0.089827	0.521021	62.6866	1	0	0.775123	0	0.074643	73.9961	0	1	1.8	0.163636	0.179087	1.47619	0.325566	2.4074
2003	2012	C18	2.50829	2.50829	0.222222	2	1.14832	21.5953	0.293275	-0.040323	0.271451	30.5193	1	1	0.39212	0	0.096958	38.8159	0	1	2.29665	0.255183	0.179087	1.47619	0.325566	2.4074
2634	2012	C18	3.34671	3.34671	0.285714	2	3.69375	20.3258	0.278645	0.007364	0.170878	36.919	1	0	0.520322	1	0.425562	0.1161	0	0	7.3875	1.05536	0.179087	1.47619	0.325566	2.4074
2404	2012	C18	1.27565	1.27565	0.222222	2	1.17	21.1942	0.179329	0.053875	0.066713	22.4719	1	0	1.83601	0	0.107191	13.5604	0	1	2.34	0.26	0.179087	1.47619	0.325566	2.4074
2503	2012	C18	1.09698	1.09698	0.285714	2	14.3562	21.6309	0.20219	0.466385	0.525224	49.8478	1	0	0.200307	1	0.498478	37.6151	0	0	28.7123	4.10176	0.179087	1.47619	0.325566	2.4074
2154	2012	C18	2.33572	2.33572	0.222222	2	0.39708	22.2855	0.447504	0.1113	0.11209	34.9032	1	0	0.0702147	1	0.013842	57.7518	0	1	0.79416	0.08824	0.179087	1.47619	0.325566	2.4074
600137	2012	C18	3.22087	3.22087	0	0	0	20.239	0.268231	0.012683	0.208151	42.683	1	0	0.518676	0	0	57.6521	0	0	0	0	0.179087	1.47619	0.325566	2.4074
600398	2012	C18	1.60757	1.60757	0	0	0	21.8052	0.287389	-0.019296	0.416012	23.2876	1	1	0.0306984	0	0	23.6273	1	0	0	0	0.179087	1.47619	0.325566	2.4074
2291	2012	C18	0.716129	0.716129	0.285714	2	0	21.6988	0.39158	0.164056	0.131701	40.3391	1	1	0.0336664	1	0	77.7129	0	0	0	0	0.179087	1.47619	0.325566	2.4074
600177	2013	C18	0.252701	0.252701	0	0	0.105381	24.6017	0.705863	0.413172	0.071084	31.4052	1	0	0.0379409	0	0.002992	41.8182	0	1	0	0	0.157369	1.31818	0.944612	9.05802
2291	2013	C18	0.630421	0.630421	0.285714	2	0	21.776	0.424141	0.175273	0.119864	40.3391	1	1	0.0442431	1	0	74.3566	0	0	0	0	0.157369	1.31818	0.944612	9.05802
2634	2013	C18	3.09792	3.09792	0	0	3.69375	20.3691	0.296413	0.08222	0.146985	36.919	1	0	0.443624	1	0	0.1161	0	0	0	0	0.157369	1.31818	0.944612	9.05802
600400	2013	C18	1.5781	1.5781	0	0	0.02	22.6687	0.759816	0.49003	0.067748	48.576	1	0	0.0271356	0	0.000714	48.9697	0	0	0	0	0.157369	1.31818	0.944612	9.05802
601566	2013	C18	1.13514	1.13514	0.333333	3	0	22.3745	0.133134	-0.038076	0.304438	58.3443	1	0	0.319664	0	0.001942	81.1393	0	1	0	0	0.157369	1.31818	0.944612	9.05802
300005	2013	C18	3.76796	3.76796	0.25	2	0.24804	21.1217	0.294846	0.307379	0.490923	28.9413	1	0	0.898243	0	0.050978	30.6985	0	0	0.496079	0.0620099	0.157369	1.31818	0.944612	9.05802
2154	2013	C18	1.9878	1.9878	0.142857	1	0.29781	22.2464	0.427594	-0.104576	0.086506	35.6659	1	0	0.184701	0	0.010873	40.7877	0	0	0.29781	0.0425443	0.157369	1.31818	0.944612	9.05802
600137	2013	C18	3.01947	3.01947	0	0	0	20.2041	0.228505	0.055104	0.242764	42.683	1	0	0.30075	0	0	43.79	0	0	0	0	0.157369	1.31818	0.944612	9.05802
603555	2013	C18	1.19623	1.19623	0.363636	4	34.0395	21.7366	0.521596	-0.157421	0.187053	73.1317	1	1	1.92288	1	0.805969	90.3366	0	1	136.158	12.378	0.157369	1.31818	0.944612	9.05802
2029	2013	C18	3.92426	3.92426	0.111111	1	0	22.6472	0.32247	-0.20233	0.277684	34.2923	1	0	0.0700766	0	0.000499	55.8809	0	1	0	0	0.157369	1.31818	0.944612	9.05802
600398	2013	C18	1.87952	1.87952	0.166667	1	0	21.9216	0.331159	-0.0019	0.478179	23.2876	1	1	0.0180269	0	0	35.2545	1	0	0	0	0.157369	1.31818	0.944612	9.05802
2003	2013	C18	2.14501	2.14501	0.222222	2	1.14832	21.4521	0.150952	-0.045087	0.185177	30.5193	1	1	0.281028	0	0.096958	37.6394	0	1	2.29665	0.255183	0.157369	1.31818	0.944612	9.05802
2486	2013	C18	2.83596	2.83596	0.181818	2	2.1	20.9314	0.159774	0.105689	0.249806	22.5568	1	1	2.99811	1	0.050481	39.573	0	1	4.2	0.381818	0.157369	1.31818	0.944612	9.05802
2269	2013	C18	1.0791	1.0791	0.285714	2	0	22.6265	0.437334	-0.170348	0.159463	73.1317	1	0	0.19724	1	0	83.2736	0	0	0	0	0.157369	1.31818	0.944612	9.05802
2503	2013	C18	1.57124	1.57124	0.285714	2	21.5342	21.6905	0.198866	0.077706	0.223378	49.8478	1	0	0.410256	1	0.498478	26.6584	0	0	43.0685	6.15264	0.157369	1.31818	0.944612	9.05802
600107	2013	C18	0		0	0	0	21.6429	0.722582	0.126593	0.357655	20.3858	1	1	0.169896	0	0	29.8569	1	1	0	0	0.157369	1.31818	0.944612	9.05802
2687	2013	C18	3.58025	3.58025	0.333333	3	2.32398	20.8876	0.180913	-0.09177	0.263544	26.5243	1	1	0.413872	1	0.222361	50.8473	0	1	6.97194	0.77466	0.157369	1.31818	0.944612	9.05802
2612	2013	C18	4.1912	4.1912	0.166667	1	1.64769	21.6558	0.08114	0.233859	0.04735	55.4539	0	0	0.624451	0	0.082385	5.8272	0	0	1.64769	0.274615	0.157369	1.31818	0.944612	9.05802
601718	2013	C18	0.615391	0.615391	0	0	0.008	23.6521	0.403799	0.008743	0.151042	66.3328	1	1	1.78596	0	7.2e-05	71.5042	1	1	0	0	0.157369	1.31818	0.944612	9.05802
600146	2013	C18	0		0	0	0	19.7769	0.333783	0.072375	0.074818	8.9751	0	0	0.0002424	0	0	15.1796	0	0	0	0	0.157369	1.31818	0.944612	9.05802
2404	2013	C18	1.23349	1.23349	0.222222	2	1.17	21.2706	0.221361	0.045065	0.072599	22.4719	1	0	0.509587	0	0.098096	13.6166	0	1	2.34	0.26	0.157369	1.31818	0.944612	9.05802
2563	2013	C18	0.905297	0.905297	0.111111	1	1.8	22.9969	0.16784	0.032597	0.506584	62.6866	1	0	0.674334	0	0.026866	74.9398	0	1	1.8	0.2	0.157369	1.31818	0.944612	9.05802
2154	2014	C18	2.33235	2.33235	0.142857	1	0.29781	22.1932	0.373062	0.127198	0.05096	10.2996	1	0	0.600667	0	0.008978	13.27	0	0	0.29781	0.0425443	0.16325	1.30435	1.10526	9.69194
2029	2014	C18	3.45038	3.45038	0.111111	1	0	22.6571	0.293625	-0.137897	0.217485	34.2923	1	0	0.943318	0	0.000261	50.1407	0	1	0	0	0.16325	1.30435	1.10526	9.69194
600398	2014	C18	0.204192	0.204192	0.285714	2	0	23.6427	0.616607	2.2535	0.29251	39.3071	1	0	0.247972	0	0	90.3366	0	0	0	0	0.16325	1.30435	1.10526	9.69194
603518	2014	C18	2.83507	2.83507	0.142857	1	4.7712	21.0408	0.063537	0.135243	0.624798	32.2422	1	1	0.791735	1	0.605412	7.0878	0	0	4.7712	0.6816	0.16325	1.30435	1.10526	9.69194
2404	2014	C18	1.04708	1.04708	0.222222	2	1.17	21.4091	0.317083	0.106342	0.059958	22.4719	1	0	0.72285	0	0.088177	23.0674	0	1	2.34	0.26	0.16325	1.30435	1.10526	9.69194
600107	2014	C18	0		0	0	0	20.9437	0.548606	-0.163444	0.105247	20.3858	1	1	0.0799637	0	0	22.5044	1	1	0	0	0.16325	1.30435	1.10526	9.69194
601718	2014	C18	0.642926	0.642926	0	0	0.008	23.756	0.411112	-0.167555	0.200115	66.3328	1	1	2.9625	0	6.1e-05	67.7006	1	1	0	0	0.16325	1.30435	1.10526	9.69194
600177	2014	C18	0.223878	0.223878	0	0	0	24.5866	0.648413	0.048549	0.071401	31.4052	1	0	0.06364	0	0.002355	38.3092	0	1	0	0	0.16325	1.30435	1.10526	9.69194
2612	2014	C18	4.90621	4.90621	0.142857	1	1.64769	21.7874	0.221686	-0.103997	0.122566	50.7889	0	0	0.562042	0	0.082385	11.8287	0	0	1.64769	0.235384	0.16325	1.30435	1.10526	9.69194
600400	2014	C18	1.37018	1.37018	0.111111	1	0.03	22.4792	0.699903	0.187095	0.017802	49.5854	1	0	0.0556826	0	0.000892	51.7412	0	1	0.03	0.0033333	0.16325	1.30435	1.10526	9.69194
600137	2014	C18	3.01031	3.01031	0	0	0	20.2119	0.231216	-0.244769	0.335527	42.683	1	0	0.486224	0	0	49.65	0	0	0	0	0.16325	1.30435	1.10526	9.69194
2291	2014	C18	1.32112	1.32112	0.285714	2	0	21.7612	0.405084	-0.046756	0.041105	40.3391	1	1	0.19039	1	0	70.8293	0	0	0	0	0.16325	1.30435	1.10526	9.69194
300005	2014	C18	4.08697	4.08697	0.25	2	0.24568	21.2927	0.267455	0.186733	0.494561	28.7712	1	0	0.360264	0	0.038967	18.3949	0	0	0.491359	0.0614199	0.16325	1.30435	1.10526	9.69194
2563	2014	C18	1.26811	1.26811	0.111111	1	1.8	23.0625	0.180005	0.117007	0.374697	62.6866	1	0	0.264321	0	0.026866	74.9267	0	1	1.8	0.2	0.16325	1.30435	1.10526	9.69194
601566	2014	C18	1.05836	1.05836	0	0	0	22.3587	0.135852	-0.173381	0.143212	58.7327	1	0	0.423463	0	0.000233	80.7657	0	1	0	0	0.16325	1.30435	1.10526	9.69194
2003	2014	C18	2.43348	2.43348	0.111111	1	1.49282	21.4799	0.151311	0.043206	0.19352	30.8428	1	1	0.245608	0	0.096986	36.2368	0	1	1.49282	0.165869	0.16325	1.30435	1.10526	9.69194
600146	2014	C18	0		0	0	0	19.7769	0.279614	-0.472634	0.022405	8.9751	1	0	0.0002424	0	0	14.023	0	1	0	0	0.16325	1.30435	1.10526	9.69194
2503	2014	C18	1.85153	1.85153	0.285714	2	25.8411	21.8045	0.265118	-0.248556	0.12983	49.8478	1	0	0.186354	1	0.498478	28.0995	0	0	51.6822	7.38317	0.16325	1.30435	1.10526	9.69194
2486	2014	C18	3.07435	3.07435	0.333333	3	4.2	21.23	0.367307	-0.026551	0.173105	22.5568	1	1	0.22377	1	0.050481	36.2626	0	1	12.6	1.4	0.16325	1.30435	1.10526	9.69194
2687	2014	C18	4.05917	4.05917	0.333333	3	0	21.0456	0.2626	0.131091	0.218062	26.5243	1	1	0.406742	1	0.056809	53.2563	0	1	0	0	0.16325	1.30435	1.10526	9.69194
2634	2014	C18	3.29585	3.29585	0.285714	2	4.80187	20.4902	0.19178	-0.000178	0.280331	28.8447	1	0	0.649394	1	0.432238	6.2741	0	0	9.60375	1.37196	0.16325	1.30435	1.10526	9.69194
603555	2014	C18	1.6226	1.6226	0.4	4	34.0395	22.1597	0.468403	-0.202114	0.170044	73.1317	1	1	1.05366	1	0.805969	86.941	0	1	136.158	13.6158	0.16325	1.30435	1.10526	9.69194
2269	2014	C18	1.46931	1.46931	0.2	1	0	22.6673	0.47951	-0.160825	0.199799	60.1682	1	1	0.885322	1	0.005935	66.1963	0	0	0	0	0.16325	1.30435	1.10526	9.69194
2404	2015	C18	1.06153	1.06153	0.222222	2	2.34	21.46	0.365404	0.003648	0.054492	21.8274	1	0	0.131918	0	0.080424	9.2074	0	1	4.68	0.52	0.174435	1.38461	1.37395	11.1296
2269	2015	C18	3.21119	3.21119	0.2	1	0	22.6627	0.553672	-0.049237	0.165148	50.3755	1	1	0.231296	1	0.005344	65.8438	0	0	0	0	0.174435	1.38461	1.37395	11.1296
601718	2015	C18	0.760229	0.760229	0	0	0.003	23.9542	0.482982	0.008827	0.135754	66.3328	1	1	2.24187	0	4e-05	71.669	1	1	0	0	0.174435	1.38461	1.37395	11.1296
2503	2015	C18	1.85681	1.85681	0.285714	2	34.0395	22.0234	0.366526	0.518415	0.072487	50.3369	1	0	0.110358	1	0.503679	27.9308	0	0	68.0789	9.72556	0.174435	1.38461	1.37395	11.1296
2634	2015	C18	3.9475	3.9475	0.285714	2	4.80187	20.8049	0.182746	-0.117459	0.290351	37.4982	1	0	1.05161	1	0.4338	10.6384	0	0	9.60375	1.37196	0.174435	1.38461	1.37395	11.1296
603555	2015	C18	1.85291	1.85291	0.333333	3	34.0395	22.2975	0.50604	0.025719	0.201761	73.1317	1	1	1.43735	1	0.809617	90.3366	0	1	102.118	11.3465	0.174435	1.38461	1.37395	11.1296
600177	2015	C18	0.166513	0.166513	0	0	0	24.9171	0.692674	-0.086512	0.03526	31.511	1	1	0.0291493	0	0.000182	40.7155	0	0	0	0	0.174435	1.38461	1.37395	11.1296
2763	2015	C18	2.79516	2.79516	0.111111	1	0.05	21.3568	0.195693	0.141282	0.196403	35.6032	1	0	0.375688	0	0.375245	4.9771	0	1	0.05	0.0055556	0.174435	1.38461	1.37395	11.1296
2003	2015	C18	2.92105	2.92105	0.111111	1	1.79139	21.4902	0.133027	0.013572	0.133542	30.8428	1	1	0.196803	0	0.090792	34.7969	0	1	1.79139	0.199043	0.174435	1.38461	1.37395	11.1296
601566	2015	C18	1.00656	1.00656	0.333333	3	0	22.4085	0.204863	0.091295	0.133928	53.7327	1	0	0.114748	0	0.000568	84.3368	0	1	0	0	0.174435	1.38461	1.37395	11.1296
2486	2015	C18	3.69684	3.69684	0.333333	3	3.38	21.1985	0.421157	-0.196863	0.079697	19.6142	1	1	0.283214	1	0.040625	33.5649	0	1	10.14	1.12667	0.174435	1.38461	1.37395	11.1296
2762	2015	C18	0.865701	0.865701	0.285714	2	3.5525	20.623	0.0787	-0.106392	0.615145	30.2941	0	1	0.10391	0	0.329412	12.377	0	0	7.105	1.015	0.174435	1.38461	1.37395	11.1296
2154	2015	C18	1.76528	1.76528	0.142857	1	0.59562	22.2348	0.383003	-0.014528	0.05328	10.534	1	0	0.278807	0	0.008978	1.5587	0	0	0.59562	0.0850886	0.174435	1.38461	1.37395	11.1296
600107	2015	C18	0		0	0	0	20.9453	0.546217	0.022919	0.116359	20.3858	1	1	0.0159729	0	0	22.7956	1	1	0	0	0.174435	1.38461	1.37395	11.1296
2291	2015	C18	1.00279	1.00279	0.285714	2	0	21.831	0.398014	-0.065993	0.062841	36.742	1	1	0.205585	1	0.004662	73.0336	0	0	0	0	0.174435	1.38461	1.37395	11.1296
600137	2015	C18	3.00569	3.00569	0	0	0	20.1164	0.192124	-0.37943	0.402932	42.683	1	0	0.28462	0	0	55.4894	0	0	0	0	0.174435	1.38461	1.37395	11.1296
600400	2015	C18	0.762691	0.762691	0.111111	1	0.130967	22.6336	0.623515	-0.067285	0.110193	57.8218	1	0	0.0194766	0	0.004087	73.698	0	1	0.130967	0.0145519	0.174435	1.38461	1.37395	11.1296
300005	2015	C18	1.95843	1.95843	0.375	3	14.7601	21.6891	0.397269	1.21986	0.280989	28.7195	1	0	0.744577	1	0.32493	12.3718	0	0	44.2803	5.53504	0.174435	1.38461	1.37395	11.1296
600398	2015	C18	0.173186	0.173186	0.222222	2	0	23.8778	0.64364	0.282991	0.25706	39.3071	1	0	0.159684	0	0	90.3366	0	1	0	0	0.174435	1.38461	1.37395	11.1296
2612	2015	C18	5.59116	5.59116	0.166667	1	1.64769	21.7489	0.166312	-0.073807	0.090209	50.7889	0	0	0.0541441	0	0.082385	15.6329	0	0	1.64769	0.274615	0.174435	1.38461	1.37395	11.1296
603808	2015	C18	4.00759	4.00759	0.142857	1	0	21.3467	0.189108	0.122775	0.569385	61.989	1	0	0.36938	1	0	75.4679	0	0	0	0	0.174435	1.38461	1.37395	11.1296
603518	2015	C18	3.44373	3.44373	0.142857	1	4.83282	21.1348	0.087957	-0.026944	0.379723	32.6586	1	1	1.32311	1	0.609575	7.203	0	0	4.83282	0.690402	0.174435	1.38461	1.37395	11.1296
2029	2015	C18	3.26619	3.26619	0.111111	1	0	22.7244	0.314665	0.039913	0.224657	34.2923	1	0	0.417479	0	0.000261	50.8805	0	1	0	0	0.174435	1.38461	1.37395	11.1296
600146	2015	C18	0		0	0	0	19.7769	0.570347	-0.3127	0.05111	8.9751	1	0	0.0002424	0	0	25.0688	0	0	0	0	0.174435	1.38461	1.37395	11.1296
2687	2015	C18	2.72579	2.72579	0.222222	2	1.957	21.0417	0.243275	0.019792	0.175444	13.5437	1	1	0.384829	1	0.133126	2.9107	0	1	3.914	0.434889	0.174435	1.38461	1.37395	11.1296
2563	2015	C18	1.42345	1.42345	0.111111	1	30.4	23.179	0.205422	0.160463	0.184127	17.2349	1	0	0.196777	0	0.113029	15.3627	0	1	30.4	3.37778	0.174435	1.38461	1.37395	11.1296
2404	2016	C18	1.1194	1.1194	0.222222	2	2.34	21.5489	0.402741	0.119172	0.070767	21.8274	1	1	1.07866	0	0.07676	13.7577	0	1	4.68	0.52	0.192308	1.5	1.898	14.348
2832	2016	C18	3.73639	3.73639	0.285714	2	0.4	21.1109	0.128729	0.117293	0.624798	41.2487	1	0	0.173258	0	0.052498	3.9307	0	0	0.8	0.114286	0.192308	1.5	1.898	14.348
2291	2016	C18	1.08572	1.08572	0.333333	2	0	21.8175	0.381944	-0.096131	0.042136	29.2353	1	1	0.0720408	1	0.004662	72.2454	0	0	0	0	0.192308	1.5	1.898	14.348
2154	2016	C18	1.67124	1.67124	0	0	0.446715	22.1492	0.423662	-0.104075	0.058672	10.7555	1	0	0.230432	0	0.004344	3.8099	0	0	0	0	0.192308	1.5	1.898	14.348
600107	2016	C18	0		0	0	0	20.8938	0.517743	-0.07775	0.11863	20.3858	1	1	0.0243205	0	0	23.4569	0	1	0	0	0.192308	1.5	1.898	14.348
603808	2016	C18	3.68551	3.68551	0.285714	2	0.10627	21.667	0.296023	0.355294	0.158074	61.989	1	0	0.617645	1	0.004277	83.2787	0	0	0.212541	0.0303629	0.192308	1.5	1.898	14.348
600137	2016	C18	3.1628	3.1628	0.142857	1	0	20.1887	0.225521	0.311408	0.365124	42.683	1	0	0.305687	1	0	62.7091	0	0	0	0	0.192308	1.5	1.898	14.348
2563	2016	C18	2.55394	2.55394	0.222222	2	30.4	23.2842	0.227771	0.128269	0.156485	17.2349	1	0	0.13955	0	0.113091	16.0273	0	1	60.8	6.75556	0.192308	1.5	1.898	14.348
2029	2016	C18	2.79603	2.79603	0.111111	1	0	22.7926	0.336339	0.061587	0.153609	34.2923	1	0	0.598615	0	0.000238	56.5381	0	1	0	0	0.192308	1.5	1.898	14.348
2762	2016	C18	3.10285	3.10285	0.25	2	6.03925	20.6865	0.0796	0.059917	0.274283	30.2941	0	1	0.107637	0	0.318976	6.704	0	0	12.0785	1.50981	0.192308	1.5	1.898	14.348
2003	2016	C18	3.36101	3.36101	0.272727	3	1.99966	21.7071	0.155509	0.160209	0.163551	29.4679	1	1	0.239615	0	0.11565	35.0859	0	1	5.99897	0.545361	0.192308	1.5	1.898	14.348
603518	2016	C18	5.58291	5.58291	0.142857	1	4.83282	21.1914	0.085939	-0.097088	0.077028	32.6586	1	1	1.076	1	0.605791	8.0341	0	0	4.83282	0.690402	0.192308	1.5	1.898	14.348
600400	2016	C18	1.51152	1.51152	0.111111	1	0.261934	23.01	0.54585	0.147251	0.147124	51.5006	1	0	0.0706239	0	0.002443	69.1369	0	1	0.261934	0.0291038	0.192308	1.5	1.898	14.348
2763	2016	C18	2.80726	2.80726	0.125	1	7.6903	21.4052	0.162806	0.085415	0.214452	35.6032	1	1	0.620347	1	0.365847	1.5493	0	0	7.6903	0.961287	0.192308	1.5	1.898	14.348
2269	2016	C18	3.60367	3.60367	0.4	2	22.5	22.5457	0.492186	0.03565	0.120848	50.3755	0	0	0.609394	1	0.089074	70.4076	0	0	45	9	0.192308	1.5	1.898	14.348
600146	2016	C18	0		0	0	0	22.0981	0.265638	2.2535	0.170247	15.5329	1	0	0.0002424	0	0	67.6696	0	0	0	0	0.192308	1.5	1.898	14.348
2503	2016	C18	0.642243	0.642243	0.285714	2	34.0395	22.6966	0.274047	2.18745	0.112281	43.8777	1	1	0.0682631	1	0.439048	32.6277	0	0	68.0789	9.72556	0.192308	1.5	1.898	14.348
601718	2016	C18	0.698487	0.698487	0	0	0.003	24.0158	0.474069	0.210262	0.119305	61.3328	1	1	2.6501	0	4e-05	72.4766	1	1	0	0	0.192308	1.5	1.898	14.348
2612	2016	C18	4.74176	4.74176	0.2	1	3.29538	22.2101	0.267495	0.195311	0.063595	50.7889	0	0	1.11163	0	0.082385	5.1709	0	0	3.29538	0.659076	0.192308	1.5	1.898	14.348
600398	2016	C18	0.156765	0.156765	0.222222	2	0.585675	23.9169	0.585301	0.073877	0.282752	39.3071	1	0	0.0809914	0	0.002377	90.1062	0	1	1.17135	0.13015	0.192308	1.5	1.898	14.348
601566	2016	C18	1.16398	1.16398	0.333333	3	0	22.4317	0.191848	0.006526	0.071485	53.7327	1	0	0.681771	0	0.000516	85.7264	0	1	0	0	0.192308	1.5	1.898	14.348
600177	2016	C18	0.0885129	0.0885129	0	0	0	24.8808	0.641826	0.025304	0.06534	29.0092	0	0	0.0897474	0	0.000159	50.1912	0	0	0	0	0.192308	1.5	1.898	14.348
300005	2016	C18	2.2338	2.2338	0.375	3	14.7601	22.0128	0.202314	-0.244185	0.321803	24.8405	1	0	0.848599	1	0.280267	19.9984	0	0	44.2803	5.53504	0.192308	1.5	1.898	14.348
603839	2016	C18	4.65827	4.65827	0	0	10.71	21.3027	0.281467	-0.015283	0.061407	37.5737	1	1	0.502156	1	0	0.1161	0	0	0	0	0.192308	1.5	1.898	14.348
603555	2016	C18	1.94948	1.94948	0.333333	3	34.0395	22.7906	0.606162	0.157438	0.143095	73.1317	1	1	0.649153	1	0.79081	89.4703	0	1	102.118	11.3465	0.192308	1.5	1.898	14.348
2634	2016	C18	3.48771	3.48771	0.285714	2	17.2868	20.8122	0.180117	0.180388	0.226593	37.4982	1	0	0.330539	1	0.434908	4.9749	0	0	34.5735	4.93907	0.192308	1.5	1.898	14.348
2687	2016	C18	2.81521	2.81521	0.333333	3	1.957	21.066	0.240662	0.045997	0.191459	13.5437	1	1	0.629517	1	0.133126	1.1599	0	1	5.871	0.652333	0.192308	1.5	1.898	14.348
603877	2016	C18	1.2943	1.2943	0.111111	1	0	22.2762	0.580294	0.070643	0.232494	48.2867	1	0	2.25738	0	0.116804	86.79	0	1	0	0	0.192308	1.5	1.898	14.348
603518	2017	C18	3.65697	3.65697	0.142857	1	4.83282	22.6128	0.719698	2.2535	0.09236	31.734	1	1	0.254037	1	0.588049	5.9571	0	0	4.83282	0.690402	0.181309	1.45454	1.23556	10.7986
603555	2017	C18	1.78627	1.78627	0.363636	4	34.0395	22.7491	0.65359	0.426962	0.064902	73.1317	1	1	0.190256	1	0.779871	90.0461	0	1	136.158	12.378	0.181309	1.45454	1.23556	10.7986
2029	2017	C18	2.33548	2.33548	0.111111	1	0	22.873	0.355939	0.168696	0.126571	34.2923	1	1	0.350777	0	0.000238	55.9784	0	1	0	0	0.181309	1.45454	1.23556	10.7986
2875	2017	C18	2.26252	2.26252	0.285714	2	3.1545	20.8061	0.269921	0.120681	0.432043	31.039	1	0	1.57098	1	0.587119	8.4026	0	0	6.309	0.901286	0.181309	1.45454	1.23556	10.7986
603877	2017	C18	1.21933	1.21933	0.111111	1	4.9098	22.5468	0.464788	0.129943	0.175518	47.6911	1	0	2.06467	0	0.115386	79.5422	0	1	4.9098	0.545533	0.181309	1.45454	1.23556	10.7986
2503	2017	C18	0.217653	0.217653	0.142857	1	0.115184	23.0572	0.422566	1.90039	0.067211	43.4327	1	0	0.128492	0	0.001561	28.8052	0	0	0.115184	0.0164549	0.181309	1.45454	1.23556	10.7986
2003	2017	C18	4.29894	4.29894	0.272727	3	2.59955	21.8328	0.178572	0.207216	0.154996	29.4679	1	1	0.372812	0	0.11565	36.3769	0	1	7.79866	0.708969	0.181309	1.45454	1.23556	10.7986
2634	2017	C18	3.47303	3.47303	0.285714	2	17.2868	20.8624	0.195964	0.113424	0.22429	37.4982	1	0	0.39741	1	0.434908	1.846	0	0	34.5735	4.93907	0.181309	1.45454	1.23556	10.7986
2612	2017	C18	3.39662	3.39662	0.2	1	2.98891	22.6603	0.456768	0.720553	0.029402	49.0639	0	0	0.368536	0	0.074723	7.1042	0	0	2.98891	0.597782	0.181309	1.45454	1.23556	10.7986
600398	2017	C18	0.208982	0.208982	0.222222	2	0.585675	23.9461	0.554658	0.070619	0.235043	39.3071	1	0	0.070908	0	0.002377	87.5517	0	1	1.17135	0.13015	0.181309	1.45454	1.23556	10.7986
2763	2017	C18	2.91537	2.91537	0.142857	1	13.8425	21.5115	0.177339	0.042742	0.274888	35.6032	1	1	0.423965	1	0.361218	0.684	0	0	13.8425	1.97751	0.181309	1.45454	1.23556	10.7986
300005	2017	C18	1.75617	1.75617	0.125	1	8.04489	21.9126	0.20111	0.054103	0.423451	21.905	0	0	0.88954	1	0.119114	9.3495	0	0	8.04489	1.00561	0.181309	1.45454	1.23556	10.7986
600400	2017	C18	2.28146	2.28146	0.111111	1	0.288128	22.4187	0.155767	-0.107633	0.26738	61.2804	1	0	0.0961634	0	0.002443	74.8066	0	1	0.288128	0.0320142	0.181309	1.45454	1.23556	10.7986
601718	2017	C18	0.888576	0.888576	0	0	0	24.1699	0.394308	-0.063168	0.092259	43.5663	1	1	3.25732	0	2.2e-05	73.6917	1	1	0	0	0.181309	1.45454	1.23556	10.7986
603839	2017	C18	4.90587	4.90587	0	0	10.726	21.8712	0.184031	0.177835	0.110129	37.1064	1	1	0.0002424	1	0.416072	4.0221	0	0	0	0	0.181309	1.45454	1.23556	10.7986
600177	2017	C18	0.19768	0.19768	0	0	0	24.9267	0.634951	-0.339407	0.044749	29.0092	1	1	0.142477	0	0.000157	52.3396	0	1	0	0	0.181309	1.45454	1.23556	10.7986
2154	2017	C18	1.39821	1.39821	0	0	12.6056	22.1716	0.406285	0.29525	0.068879	9.9784	1	1	0.317408	1	0.122442	1.0319	0	0	0	0	0.181309	1.45454	1.23556	10.7986
603808	2017	C18	4.01202	4.01202	0.285714	2	0.138151	21.9947	0.332302	0.813543	0.182799	59.3634	1	1	0.0002424	1	0.004096	74.0998	0	0	0.276303	0.0394718	0.181309	1.45454	1.23556	10.7986
603908	2017	C18	1.22481	1.22481	0.375	3	0	20.2682	0.297977	0.197816	0.141658	53.1427	1	0	0.720371	1	0.009123	73.4157	0	0	0	0	0.181309	1.45454	1.23556	10.7986
600107	2017	C18	0		0	0	0	20.8994	0.502341	0.021467	0.163812	20.3858	1	1	0.0002424	0	0	23.6031	0	1	0	0	0.181309	1.45454	1.23556	10.7986
600146	2017	C18	0		0	0	0.0785501	22.1599	0.289916	2.2535	0.028977	15.5329	1	0	0.0002424	1	0.001671	62.5892	0	1	0	0	0.181309	1.45454	1.23556	10.7986
603157	2017	C18	1.38121	1.38121	0	0	14.1874	22.7865	0.483057	0.052374	0.103609	25.905	1	0	0.0002424	1	0.25905	38.8205	0	0	0	0	0.181309	1.45454	1.23556	10.7986
603196	2017	C18	2.83438	2.83438	0.285714	2	2.907	20.8516	0.178858	0.131241	0.115575	54	1	1	0.0002424	1	0.128625	54.091	0	0	5.814	0.830572	0.181309	1.45454	1.23556	10.7986
2762	2017	C18	3.2848	3.2848	0.25	2	6.03925	20.8116	0.119567	0.116066	0.242225	30.0741	0	1	0.0585531	0	0.312559	3.7743	0	0	12.0785	1.50981	0.181309	1.45454	1.23556	10.7986
2269	2017	C18	2.48105	2.48105	0.285714	2	22.5	22.6127	0.571115	-0.007184	0.059608	50.6462	0	0	0.127744	1	0.089552	70.3674	0	0	45	6.42857	0.181309	1.45454	1.23556	10.7986
2563	2017	C18	2.93827	2.93827	0.222222	2	30.4	23.3365	0.258427	0.127413	0.096355	17.2394	1	1	0.333368	0	0.11309	15.8267	0	1	60.8	6.75556	0.181309	1.45454	1.23556	10.7986
2832	2017	C18	3.87687	3.87687	0.285714	2	0.4	21.2724	0.166912	0.252279	0.398958	41.2487	1	0	0.426119	0	0.052498	11.2971	0	0	0.8	0.114286	0.181309	1.45454	1.23556	10.7986
600137	2017	C18	3.17946	3.17946	0.142857	1	0	20.2954	0.268668	0.276252	0.37268	42.683	1	0	0.135048	1	0	67.1066	0	0	0	0	0.181309	1.45454	1.23556	10.7986
2404	2017	C18	1.12924	1.12924	0.222222	2	2.34	21.6435	0.444529	0.230572	0.174501	21.8274	1	1	0.33343	0	0.07676	13.3729	0	1	4.68	0.52	0.181309	1.45454	1.23556	10.7986
601566	2017	C18	0.919106	0.919106	0.333333	3	0	22.5816	0.168835	0.129354	0.051899	53.7327	1	0	0.341325	0	0.000516	76.7222	0	1	0	0	0.181309	1.45454	1.23556	10.7986
2486	2017	C18	3.28075	3.28075	0.111111	1	0	21.1146	0.352762	0.213479	0.35493	19.6142	1	1	0.791886	1	0	27.5921	0	1	0	0	0.181309	1.45454	1.23556	10.7986
2291	2017	C18	1.88267	1.88267	0.333333	2	0	21.8813	0.525435	0.012992	0.040033	29.2353	1	1	0.145832	1	0.006542	61.9672	0	0	0	0	0.181309	1.45454	1.23556	10.7986
2687	2017	C18	2.28096	2.28096	0.333333	3	1.957	21.0913	0.276161	0.120002	0.143506	13.5437	1	1	0.445236	1	0.133126	0.2124	0	1	5.871	0.652333	0.181309	1.45454	1.23556	10.7986
600177	2018	C18	0.481709	0.481709	0.222222	2	0	25.0489	0.624646	-0.020738	0.048159	30.4956	1	1	0.12577	0	0.000157	56.0448	0	1	0	0	0.187124	1.48485	1.15905	8.87955
600107	2018	C18	0		0	0	0	21.0104	0.54862	-0.056805	0.135828	20.3858	1	1	0.0002424	0	0	24.6091	0	1	0	0	0.187124	1.48485	1.15905	8.87955
603839	2018	C18	4.52445	4.52445	0	0	15.1165	22.0288	0.244085	0.160901	0.112353	37.3906	1	1	0.596677	1	0.419618	7.3337	0	0	0	0	0.187124	1.48485	1.15905	8.87955
601718	2018	C18	1.10039	1.10039	0	0	0	24.1799	0.428663	-0.108607	0.098359	43.5663	1	1	0.37551	0	2.2e-05	71.8734	1	1	0	0	0.187124	1.48485	1.15905	8.87955
600146	2018	C18	0		0	0	0.04588	21.5471	0.482882	-0.011397	0.117305	15.5329	1	0	0.0056636	0	0.000976	59.5683	0	0	0	0	0.187124	1.48485	1.15905	8.87955
603157	2018	C18	1.08084	1.08084	0.111111	1	14.1874	22.8854	0.590085	0.130813	0.051771	25.905	1	0	1.44835	1	0.25905	22.5744	0	1	14.1874	1.57638	0.187124	1.48485	1.15905	8.87955
2291	2018	C18	1.85885	1.85885	0.333333	2	0.100817	21.8458	0.507979	0.005435	0.017977	29.2353	1	1	0.092285	1	0.006845	61.4583	0	0	0.201634	0.0336057	0.187124	1.48485	1.15905	8.87955
2269	2018	C18	2.02612	2.02612	0.166667	1	22.5	22.6986	0.600816	0.186178	0.052779	50.6462	0	0	0.45924	1	0.089552	72.3523	0	0	22.5	3.75	0.187124	1.48485	1.15905	8.87955
2154	2018	C18	1.7163	1.7163	0	0	12.6056	22.1574	0.334682	0.195451	0.064497	10.9488	1	1	1.25081	1	0.128576	5.5559	0	0	0	0	0.187124	1.48485	1.15905	8.87955
2563	2018	C18	2.31762	2.31762	0.111111	1	0.550642	23.5307	0.324425	0.307063	0.136812	16.9025	1	0	0.310189	0	0.00204	19.892	0	1	0.550642	0.0611824	0.187124	1.48485	1.15905	8.87955
603908	2018	C18	1.67862	1.67862	0.333333	3	0	20.2583	0.278508	0.06848	0.114778	53.1427	1	0	0.960037	1	0.008838	72.1841	0	1	0	0	0.187124	1.48485	1.15905	8.87955
2003	2018	C18	4.16703	4.16703	0.272727	3	3.37942	21.8779	0.223818	0.033225	0.113522	30.2747	1	1	0.363875	0	0.11565	40.6722	0	1	10.1383	0.92166	0.187124	1.48485	1.15905	8.87955
2029	2018	C18	1.50079	1.50079	0.111111	1	0.46635	22.8741	0.324573	0.140082	0.040996	34.2923	1	1	0.467893	0	0.00641	59.3613	0	1	0.46635	0.0518167	0.187124	1.48485	1.15905	8.87955
2763	2018	C18	0.714818	0.714818	0.142857	1	13.8425	21.6097	0.233301	0.102249	0.264995	35.6032	1	1	0.73755	1	0.360508	1.7328	0	0	13.8425	1.97751	0.187124	1.48485	1.15905	8.87955
600398	2018	C18	0.256779	0.256779	0.222222	2	0.585675	24.1108	0.557476	0.048881	0.275648	39.3071	1	0	0.257746	0	0.002377	88.0272	0	1	1.17135	0.13015	0.187124	1.48485	1.15905	8.87955
600400	2018	C18	0.365544	0.365544	0.111111	1	0.403379	22.425	0.261653	-0.085323	0.17753	49.8607	1	0	0.108967	0	0.002554	73.9103	0	1	0.403379	0.0448198	0.187124	1.48485	1.15905	8.87955
2687	2018	C18	2.43082	2.43082	0.333333	3	4.731	21.1706	0.290604	0.276997	0.194685	13.3323	1	1	0.429167	1	0.211299	1.2	0	1	14.193	1.577	0.187124	1.48485	1.15905	8.87955
603555	2018	C18	2.87354	2.87354	0.285714	2	34.0395	22.282	0.678099	-0.13518	0.00934	73.1317	1	1	0.25028	1	0.779871	85.2584	0	0	68.0789	9.72556	0.187124	1.48485	1.15905	8.87955
601566	2018	C18	1.27613	1.27613	0.333333	3	0	22.5295	0.271328	0.065526	0.072177	53.7327	1	0	0.299484	0	0.000516	81.8833	0	1	0	0	0.187124	1.48485	1.15905	8.87955
603518	2018	C18	3.36758	3.36758	0.142857	1	4.83282	22.6163	0.598155	0.203369	0.105402	26.7666	1	1	0.332674	1	0.478228	20.0263	0	0	4.83282	0.690402	0.187124	1.48485	1.15905	8.87955
600137	2018	C18	3.29775	3.29775	0.142857	1	0	20.3618	0.282189	0.128565	0.364165	42.683	1	1	0.200171	1	0	65.724	0	0	0	0	0.187124	1.48485	1.15905	8.87955
2875	2018	C18	2.17293	2.17293	0.285714	2	4.10085	20.9357	0.304414	0.1756	0.388249	31.0586	1	1	1.29706	1	0.587667	4.5549	0	0	8.2017	1.17167	0.187124	1.48485	1.15905	8.87955
603877	2018	C18	1.462	1.462	0.111111	1	4.91955	22.6161	0.468596	0.079845	0.096142	47.7083	1	0	2.75914	0	0.117042	78.7508	0	1	4.91955	0.546617	0.187124	1.48485	1.15905	8.87955
2832	2018	C18	3.36597	3.36597	0.285714	2	0.68	21.4744	0.231287	0.399571	0.240593	41.2487	1	0	0.420893	0	0.052498	17.134	0	0	1.36	0.194286	0.187124	1.48485	1.15905	8.87955
2404	2018	C18	1.11846	1.11846	0.333333	3	2.34	21.8336	0.399423	0.147138	0.160559	19.6728	1	1	0.379065	0	0.070914	26.6568	0	1	7.02	0.78	0.187124	1.48485	1.15905	8.87955
2762	2018	C18	3.70538	3.70538	0.25	2	10.5687	20.7918	0.082673	0.054923	0.156603	30.0741	0	1	0.32853	0	0.312559	0.4946	0	0	21.1374	2.64217	0.187124	1.48485	1.15905	8.87955
2612	2018	C18	3.10633	3.10633	0.2	1	2.98891	22.7087	0.41166	0.131003	0.035436	49.0639	0	0	0.219482	0	0.074723	6.9332	0	0	2.98891	0.597782	0.187124	1.48485	1.15905	8.87955
2634	2018	C18	3.31667	3.31667	0.285714	2	12.9651	20.6949	0.29434	-0.042806	0.22528	28.1236	1	0	0.428284	1	0.326848	15.5045	0	0	25.9301	3.7043	0.187124	1.48485	1.15905	8.87955
2503	2018	C18	0.182612	0.182612	0.142857	1	0.015184	23.0399	0.450737	0.008934	0.081182	38.8777	1	0	0.463323	0	0.000172	30.333	0	0	0.015184	0.0021691	0.187124	1.48485	1.15905	8.87955
603196	2018	C18	3.61314	3.61314	0.285714	2	2.907	20.9708	0.270326	0.054646	0.080469	54	1	1	0.820471	1	0.126958	54.0044	0	0	5.814	0.830572	0.187124	1.48485	1.15905	8.87955
603808	2018	C18	3.98756	3.98756	0.285714	2	0.138151	22.021	0.269958	0.186579	0.17454	59.416	1	1	0.519815	1	0.004099	78.4677	0	0	0.276303	0.0394718	0.187124	1.48485	1.15905	8.87955
603587	2018	C18	2.76694	2.76694	0.333333	3	21.5985	21.9955	0.134732	0.079421	0.624798	53.8616	0	1	1.37255	1	0.643495	13.8785	0	1	64.7955	7.1995	0.187124	1.48485	1.15905	8.87955
300005	2018	C18	2.44908	2.44908	0	0	8.04489	21.7515	0.153842	-0.343444	0.446381	21.905	0	0	0.569946	1	0.11705	3.499	0	0	0	0	0.187124	1.48485	1.15905	8.87955
603877	2019	C18	1.36104	1.36104	0.111111	1	4.91955	22.6713	0.498834	0.027976	0.087372	47.8956	1	0	2.36943	0	0.116893	79.0661	0	1	4.91955	0.546617	0.176034	1.39394	0.954357	7.21477
2029	2019	C18	1.68779	1.68779	0	0	0	22.9459	0.343818	0.030186	0.034842	34.2923	0	0	0.266138	0	0.000238	49.2891	0	1	0	0	0.176034	1.39394	0.954357	7.21477
600400	2019	C18	0.397106	0.397106	0.222222	2	0.403379	22.4267	0.246639	0.023109	0.199598	49.8607	1	0	0.109835	0	0.002554	74.9925	0	1	0.806757	0.0896397	0.176034	1.39394	0.954357	7.21477
600177	2019	C18	0.683613	0.683613	0.222222	2	0	25.1135	0.652784	0.289108	0.126479	30.4956	0	0	0.211855	0	0.000157	60.3885	0	1	0	0	0.176034	1.39394	0.954357	7.21477
2404	2019	C18	1.24682	1.24682	0.333333	3	2.34	21.8305	0.389712	0.080869	0.168959	19.6728	1	1	0.420129	0	0.070914	24.9368	0	1	7.02	0.78	0.176034	1.39394	0.954357	7.21477
2003	2019	C18	4.76882	4.76882	0.333333	3	0.673259	21.9688	0.270035	0.007714	0.103211	30.6879	1	1	0.565716	0	0.117099	40.425	0	1	2.01978	0.22442	0.176034	1.39394	0.954357	7.21477
2291	2019	C18	2.54804	2.54804	0.285714	2	0	22.3894	0.351772	0.369526	0.040035	15.7926	1	1	0.149321	1	0.002057	39.6533	0	0	0	0	0.176034	1.39394	0.954357	7.21477
2762	2019	C18	3.19306	3.19306	0	0	0	20.7954	0.072319	-0.034136	0.139077	30.2941	1	0	0.0660076	0	0.314549	0.3255	0	0	0	0	0.176034	1.39394	0.954357	7.21477
600107	2019	C18	0		0	0	0	20.7788	0.395403	0.068805	0.188063	20.3858	0	0	0.0028378	1	0	21.1981	0	1	0	0	0.176034	1.39394	0.954357	7.21477
2875	2019	C18	2.68358	2.68358	0.285714	2	4.10085	20.936	0.282352	0.094072	0.288304	31.1346	1	1	1.69829	1	0.599313	0.1161	0	0	8.2017	1.17167	0.176034	1.39394	0.954357	7.21477
600146	2019	C18	0		0	0	0.04588	21.253	0.374804	-0.471366	0.010004	14.5329	1	0	0.0143717	0	0.000976	49.1635	0	1	0	0	0.176034	1.39394	0.954357	7.21477
603157	2019	C18	1.19056	1.19056	0	0	0	22.8041	0.859428	-0.246625	0.021912	25.905	1	0	1.30629	0	0.25905	15.629	0	0	0	0	0.176034	1.39394	0.954357	7.21477
2269	2019	C18	1.99355	1.99355	0.142857	1	22.5	22.5761	0.680169	-0.28839	0.045478	50.6462	0	0	0.433017	1	0.089552	66.3146	0	0	22.5	3.21429	0.176034	1.39394	0.954357	7.21477
603518	2019	C18	3.2601	3.2601	0.142857	1	6.76594	22.6613	0.587165	-0.055933	0.034884	26.8085	1	1	0.69254	1	0.49747	11.4146	0	0	6.76594	0.966563	0.176034	1.39394	0.954357	7.21477
2763	2019	C18	0.78028	0.78028	0.142857	1	13.8425	21.6436	0.232579	0.097905	0.282084	33.6208	1	1	0.532856	1	0.350393	0.1452	0	0	13.8425	1.97751	0.176034	1.39394	0.954357	7.21477
603587	2019	C18	2.73006	2.73006	0.333333	3	21.5985	22.0905	0.156412	0.132334	0.624798	53.8616	0	1	1.23432	1	0.656091	16.5911	0	1	64.7955	7.1995	0.176034	1.39394	0.954357	7.21477
2634	2019	C18	2.88051	2.88051	0.142857	1	9.7238	20.6798	0.282603	0.446156	0.140541	21.1685	1	0	0.396963	1	0.257461	14.2152	0	0	9.7238	1.38911	0.176034	1.39394	0.954357	7.21477
603808	2019	C18	3.91734	3.91734	0.285714	2	0.138151	21.961	0.431075	0.072449	0.156324	60.2167	1	1	0.899103	1	0.004155	67.7241	0	0	0.276303	0.0394718	0.176034	1.39394	0.954357	7.21477
603196	2019	C18	3.67064	3.67064	0.142857	1	2.907	20.853	0.210575	-0.015672	0.108537	54	1	1	0.731295	1	0.126958	54.4145	0	0	2.907	0.415286	0.176034	1.39394	0.954357	7.21477
2503	2019	C18	0.304689	0.304689	0.25	2	0.015184	23.1478	0.491261	-0.301185	0.052221	29.4163	1	0	0.278997	0	0.00027	30.0527	0	0	0.030368	0.003796	0.176034	1.39394	0.954357	7.21477
600398	2019	C18	0.308344	0.308344	0.25	2	0.585675	24.0877	0.520631	0.150864	0.281816	39.954	1	0	0.120518	0	0.002416	88.8616	0	0	1.17135	0.146419	0.176034	1.39394	0.954357	7.21477
600137	2019	C18	3.309	3.309	0.142857	1	0	20.357	0.272914	-0.145853	0.437766	42.683	1	1	0.272475	1	0	65.4295	0	0	0	0	0.176034	1.39394	0.954357	7.21477
603555	2019	C18	3.17101	3.17101	0.285714	2	34.0395	22.072	0.889553	-0.437689	0.00934	73.1317	1	1	0.944825	1	0.779871	83.4753	0	0	68.0789	9.72556	0.176034	1.39394	0.954357	7.21477
601718	2019	C18	1.43512	1.43512	0	0	0	24.1636	0.420217	-0.067183	0.20781	43.5663	1	1	0.42733	0	0	71.2343	1	0	0	0	0.176034	1.39394	0.954357	7.21477
2563	2019	C18	2.13921	2.13921	0.111111	1	1.08777	23.5339	0.290378	0.230142	0.153281	16.6122	1	0	0.156635	0	0.004253	19.8444	0	1	1.08777	0.120864	0.176034	1.39394	0.954357	7.21477
603908	2019	C18	1.45633	1.45633	0.333333	3	0	20.2935	0.317655	-0.039719	0.109423	53.1427	1	0	1.386	1	0.008269	69.0227	0	1	0	0	0.176034	1.39394	0.954357	7.21477
603839	2019	C18	3.30038	3.30038	0	0	15.1165	22.0981	0.265556	0.478275	0.11569	37.6194	1	1	0.288814	1	0.419681	8.0723	0	0	0	0	0.176034	1.39394	0.954357	7.21477
2832	2019	C18	3.23776	3.23776	0.285714	2	1.156	21.6493	0.224211	0.237012	0.178904	41.2487	1	0	0.209889	0	0.052498	14.7176	0	0	2.312	0.330286	0.176034	1.39394	0.954357	7.21477
2612	2019	C18	3.43938	3.43938	0.2	1	2.98891	22.3908	0.304427	0.129889	0.017711	48.6264	0	0	0.219703	0	0.068699	10.8188	0	0	2.98891	0.597782	0.176034	1.39394	0.954357	7.21477
2687	2019	C18	2.84644	2.84644	0.222222	2	0	21.2266	0.294354	0.115949	0.188841	13.5171	1	0	0.646519	0	0.0734	2.0304	0	1	0	0	0.176034	1.39394	0.954357	7.21477
300005	2019	C18	3.08143	3.08143	0.125	1	6.03367	21.7881	0.15686	-0.241234	0.425649	16.4288	0	0	0.648237	1	0.094485	10.4739	0	0	6.03367	0.754209	0.176034	1.39394	0.954357	7.21477
2154	2019	C18	1.87262	1.87262	0.142857	1	12.6056	22.2088	0.345359	0.05242	0.09481	15.24	1	1	1.80563	1	0.114799	1.1046	0	0	12.6056	1.8008	0.176034	1.39394	0.954357	7.21477
601566	2019	C18	1.53007	1.53007	0.333333	3	0	22.4824	0.264246	0.045303	0.054494	53.7327	1	0	0.2056	0	0.000447	80.3189	0	1	0	0	0.176034	1.39394	0.954357	7.21477
2687	2020	C18	5.06158	5.06158	0.222222	2	0	21.2976	0.245316	-0.029073	0.27138	13.5171	1	0	1.31248	0	0.0734	4.712	0	1	0	0	0.206848	1.62857	1.20415	8.66844
2612	2020	C18	3.23794	3.23794	0.2	1	2.98891	22.363	0.302084	-0.043501	0.056467	47.8159	0	0	0.324871	0	0.067558	8.3613	0	0	2.98891	0.597782	0.206848	1.62857	1.20415	8.66844
2762	2020	C18	4.27358	4.27358	0	0	0	20.8211	0.101643	-0.285547	0.148771	30.2941	1	0	0.114285	0	0	0.1161	0	0	0	0	0.206848	1.62857	1.20415	8.66844
2269	2020	C18	1.7951	1.7951	0.285714	2	22.5	22.3907	0.777248	-0.300964	0.033575	50.6462	0	0	0.43781	1	0.089552	64.38	0	0	45	6.42857	0.206848	1.62857	1.20415	8.66844
603555	2020	C18	3.63862	3.63862	0.333333	2	34.0395	21.9968	0.929262	-0.248691	0.00934	66.1969	1	1	0.857071	1	0.679649	82.33	0	0	68.0789	11.3465	0.206848	1.62857	1.20415	8.66844
603908	2020	C18	3.32854	3.32854	0.375	3	0	20.699	0.549263	0.214101	0.234112	53.1427	1	1	0.455806	1	0.007594	66.5933	0	0	0	0	0.206848	1.62857	1.20415	8.66844
600400	2020	C18	0.324619	0.324619	0.222222	2	0	22.2633	0.195277	-0.061392	0.216995	49.8607	1	0	0.201887	0	0.002554	74.4505	0	1	0	0	0.206848	1.62857	1.20415	8.66844
600398	2020	C18	0.464201	0.464201	0.333333	3	0.585675	24.0435	0.497845	-0.182577	0.319981	40.8828	1	0	0.136394	0	0.002472	90.1465	0	1	1.75703	0.195225	0.206848	1.62857	1.20415	8.66844
2832	2020	C18	2.81353	2.81353	0.285714	2	1.9652	22.0446	0.355029	0.261739	0.151866	41.2483	1	0	0.52848	0	0.048748	18.0604	0	0	3.9304	0.561486	0.206848	1.62857	1.20415	8.66844
2404	2020	C18	1.90047	1.90047	0.333333	3	2.34	21.8282	0.365211	-0.24303	0.179192	19.6728	1	1	0.470443	0	0.070914	22.4801	0	1	7.02	0.78	0.206848	1.62857	1.20415	8.66844
601566	2020	C18	1.56343	1.56343	0.333333	3	0	22.4998	0.290642	-0.064692	0.065722	53.7327	1	1	0.360032	0	0.000447	77.094	0	1	0	0	0.206848	1.62857	1.20415	8.66844
2291	2020	C18	1.96452	1.96452	0.285714	2	0	22.4101	0.377007	0.038932	0.041547	12.2057	1	1	0.185166	1	0.001543	36.6897	0	0	0	0	0.206848	1.62857	1.20415	8.66844
2875	2020	C18	2.53481	2.53481	0.285714	2	5.3311	20.8721	0.27388	-0.052599	0.468156	31.2903	1	1	0.602514	1	0.601941	0.23	0	0	10.6622	1.52317	0.206848	1.62857	1.20415	8.66844
3016	2020	C18	3.21638	3.21638	0.333333	3	0	22.0008	0.186173	-0.067236	0.404846	63.9179	1	1	0.263797	1	0	75.0224	0	1	0	0	0.206848	1.62857	1.20415	8.66844
300840	2020	C18	2.02485	2.02485	0	0	2.45428	20.8489	0.164936	0.169395	0.134539	14.9282	0	0	1.1438	1	0.102262	32.4279	0	1	0	0	0.206848	1.62857	1.20415	8.66844
603196	2020	C18	3.11978	3.11978	0.142857	1	2.907	20.8115	0.243489	-0.261889	0.119948	52.7146	1	1	0.886258	1	0.126958	53.143	0	0	2.907	0.415286	0.206848	1.62857	1.20415	8.66844
2503	2020	C18	0.324657	0.324657	0.333333	3	0.015184	23.0791	0.61574	-0.333591	0.062152	23.6741	1	0	0.122867	0	0.00027	16.9075	0	1	0.045552	0.0050613	0.206848	1.62857	1.20415	8.66844
2486	2020	C18	3.33094	3.33094	0.111111	1	0	20.9486	0.244151	0.165053	0.218155	17.8463	1	0	0.685038	0	0	21.4184	0	1	0	0	0.206848	1.62857	1.20415	8.66844
603157	2020	C18	0		0	0	0	21.972	0.929262	-0.527033	0.00934	25.905	0	0	0.677208	0	0	11.05	0	0	0	0	0.206848	1.62857	1.20415	8.66844
600107	2020	C18	0		0	0	0	21.0051	0.420272	-0.242218	0.125372	20.3858	0	0	0.112504	1	0	23.6358	0	0	0	0	0.206848	1.62857	1.20415	8.66844
600146	2020	C18	0		0.166667	1	0	21.0847	0.51323	-0.527033	0.00934	8.9751	1	1	0.0445054	0	0	25.94	0	0	0	0	0.206848	1.62857	1.20415	8.66844
603839	2020	C18	1.97329	1.97329	0	0	15.1165	22.277	0.359908	0.474308	0.177042	37.7816	1	1	1.22123	1	0.41847	2.9179	0	0	0	0	0.206848	1.62857	1.20415	8.66844
2154	2020	C18	1.57308	1.57308	0.142857	1	12.6056	22.304	0.316201	0.157404	0.142305	15.24	1	1	1.32239	1	0.106912	6.5654	0	0	12.6056	1.8008	0.206848	1.62857	1.20415	8.66844
603518	2020	C18	1.99891	1.99891	0.142857	1	6.76594	22.4509	0.654016	0.146543	0.138792	26.8047	1	1	0.849962	1	0.496706	9.1501	0	0	6.76594	0.966563	0.206848	1.62857	1.20415	8.66844
2029	2020	C18	1.91834	1.91834	0	0	0	22.9517	0.348803	-0.080824	0.044941	34.2923	0	0	0.286012	0	0.017693	50.4536	0	1	0	0	0.206848	1.62857	1.20415	8.66844
603877	2020	C18	1.23902	1.23902	0.222222	2	4.91955	22.8682	0.543352	0.18407	0.068284	48.1117	1	0	1.56224	0	0.117119	82.8146	0	1	9.8391	1.09323	0.206848	1.62857	1.20415	8.66844
600137	2020	C18	2.81185	2.81185	0.142857	1	0	20.3611	0.264366	0.04675	0.458064	42.683	1	1	0.49378	1	0	65.6449	0	0	0	0	0.206848	1.62857	1.20415	8.66844
2763	2020	C18	1.01515	1.01515	0.166667	1	13.8425	21.6836	0.207518	-0.082182	0.337779	33.6568	1	1	0.665164	1	0.350768	0.3035	0	0	13.8425	2.30709	0.206848	1.62857	1.20415	8.66844
603587	2020	C18	2.20606	2.20606	0.333333	3	25.9182	22.134	0.160571	0.0781	0.445628	53.8616	0	1	1.46796	1	0.65308	15.3142	0	1	77.7546	8.6394	0.206848	1.62857	1.20415	8.66844
2003	2020	C18	4.13802	4.13802	0.222222	2	0.733259	21.9479	0.238662	-0.086503	0.194568	29.9826	1	1	1.23198	0	0.063748	38.405	0	1	1.46652	0.162946	0.206848	1.62857	1.20415	8.66844
2634	2020	C18	3.08102	3.08102	0.428571	3	9.7238	20.7423	0.253886	0.041163	0.134133	21.1685	1	0	0.951668	1	0.256349	9.5214	0	0	29.1714	4.16734	0.206848	1.62857	1.20415	8.66844
2563	2020	C18	1.91852	1.91852	0.222222	2	1.62489	23.5664	0.330191	-0.213679	0.293968	16.3193	1	0	0.388732	0	0.00979	22.0606	0	1	3.24978	0.361087	0.206848	1.62857	1.20415	8.66844
603808	2020	C18	3.00052	3.00052	0.285714	2	0.138151	21.9977	0.370491	-0.248968	0.20027	61.0454	1	1	0.419427	1	0.004155	68.0622	0	0	0.276303	0.0394718	0.206848	1.62857	1.20415	8.66844
600177	2020	C18	0.585405	0.585405	0.222222	2	0	25.1055	0.641231	-0.076128	0.14158	33.0321	0	0	0.198958	0	0.00017	60.0703	0	1	0	0	0.206848	1.62857	1.20415	8.66844
300005	2020	C18	4.63252	4.63252	0.125	1	6.03367	21.5986	0.117196	-0.396399	0.231124	16.5699	0	0	0.762318	1	0.095297	9.9571	0	0	6.03367	0.754209	0.206848	1.62857	1.20415	8.66844
603877	2021	C18	1.39232	1.39232	0.222222	2	4.44355	23.0451	0.581138	0.163409	0.108515	48.1117	1	0	2.0056	0	0.103669	72.9041	0	1	8.8871	0.987456	0.164704	1.325	0.630313	4.6936
603839	2021	C18	2.30008	2.30008	0.166667	1	4.41	22.0887	0.257826	-0.143728	0.161038	37.7816	1	1	0.271027	0	0.490243	0.165	0	0	4.41	0.735	0.164704	1.325	0.630313	4.6936
2486	2021	C18	3.73899	3.73899	0.222222	2	0	20.9274	0.208954	-0.013702	0.162797	17.5518	1	0	0.574293	0	0	21.1154	0	1	0	0	0.164704	1.325	0.630313	4.6936
603196	2021	C18	2.38766	2.38766	0.142857	1	2.789	20.9078	0.28931	0.245791	0.176429	52.7146	1	1	0.59501	1	0.122672	52.7551	0	0	2.789	0.398429	0.164704	1.325	0.630313	4.6936
603157	2021	C18	0		0	0	0	21.6016	0.929262	-0.527033	0.025492	15.5568	0	0	4.21329	0	0	34.11	0	0	0	0	0.164704	1.325	0.630313	4.6936
600400	2021	C18	0.553917	0.553917	0.111111	1	0	22.311	0.335132	-0.017247	0.191031	68.375	1	0	0.168209	0	0.000929	72.8149	0	1	0	0	0.164704	1.325	0.630313	4.6936
603511	2021	C18	3.27672	3.27672	0	0	16.3323	22.3527	0.1415	0.046576	0.151988	40.8298	1	1	0.275765	1	0.408298	48.7087	0	0	0	0	0.164704	1.325	0.630313	4.6936
2269	2021	C18	2.62477	2.62477	0.166667	1	25.5	22.3531	0.860546	-0.309072	0.030985	41.6473	0	0	0.337902	1	0.101493	53.25	0	0	25.5	4.25	0.164704	1.325	0.630313	4.6936
2762	2021	C18	4.75526	4.75526	0	0	0	20.7906	0.080833	-0.044104	0.163186	30.2941	1	0	0.144099	0	0.004744	0.1727	0	0	0	0	0.164704	1.325	0.630313	4.6936
2875	2021	C18	2.9257	2.9257	0.285714	2	5.3311	21.2049	0.287074	-0.056746	0.509074	25.1371	1	1	0.924513	1	0.481959	0.6202	0	0	10.6622	1.52317	0.164704	1.325	0.630313	4.6936
600107	2021	C18	0		0	0	0	20.9811	0.387507	0.432619	0.159674	20.3858	0	0	0.153231	1	0	22.1657	0	0	0	0	0.164704	1.325	0.630313	4.6936
300840	2021	C18	3.67356	3.67356	0	0	2.45428	21.0202	0.253988	-0.052479	0.061579	14.9282	0	0	0.700457	1	0.102262	30.8025	0	1	0	0	0.164704	1.325	0.630313	4.6936
2029	2021	C18	2.30012	2.30012	0.111111	1	1.31902	23.0642	0.410357	0.05521	0.056643	34.2923	1	1	0.239101	1	0.017693	43.8733	0	1	1.31902	0.146558	0.164704	1.325	0.630313	4.6936
2563	2021	C18	2.05639	2.05639	0.222222	2	0.03409	23.7078	0.409242	0.014132	0.251449	16.0415	0	1	0.600576	0	0.012793	21.8383	0	1	0.06818	0.0075756	0.164704	1.325	0.630313	4.6936
601566	2021	C18	1.58299	1.58299	0.333333	3	0	22.5412	0.342317	0.141534	0.032623	53.7327	1	1	0.592768	0	0.000447	78.1617	0	1	0	0	0.164704	1.325	0.630313	4.6936
2291	2021	C18	2.44351	2.44351	0.2	1	0	22.678	0.207521	0.306957	0.316275	9.6871	1	1	0.423677	1	0.001252	41.8405	0	0	0	0	0.164704	1.325	0.630313	4.6936
600137	2021	C18	3.31365	3.31365	0.142857	1	0	20.3193	0.214402	0.161465	0.521381	42.683	1	1	0.253547	1	0	64.8234	0	0	0	0	0.164704	1.325	0.630313	4.6936
601718	2021	C18	2.47716	2.47716	0	0	0	24.0661	0.403999	0.036131	0.221726	45.5563	1	1	0.544174	0	3.2e-05	58.2421	1	0	0	0	0.164704	1.325	0.630313	4.6936
600177	2021	C18	0.513941	0.513941	0.111111	1	0	25.1081	0.574047	0.185724	0.134018	33.0321	1	1	0.0972699	0	0.00017	58.5261	0	1	0	0	0.164704	1.325	0.630313	4.6936
603808	2021	C18	2.40075	2.40075	0.285714	2	0.138151	22.2291	0.349585	0.204168	0.159007	55.0567	1	1	1.74767	1	0.003896	66.3428	0	0	0.276303	0.0394718	0.164704	1.325	0.630313	4.6936
2612	2021	C18	3.07075	3.07075	0	0	2.98891	22.6476	0.471766	0.27422	0.069718	47.8159	0	0	0.160503	0	0.067554	7.5708	0	0	0	0	0.164704	1.325	0.630313	4.6936
301066	2021	C18	5.75693	5.75693	0.181818	2	0	20.5977	0.256645	-0.089819	0.37642	40.9359	1	1	1.15806	1	0	77.34	0	1	0	0	0.164704	1.325	0.630313	4.6936
2634	2021	C18	3.20066	3.20066	0.285714	2	9.7238	20.8076	0.247347	-0.019181	0.165984	21.1685	1	1	0.63436	1	0.256349	9.704	0	0	19.4476	2.77823	0.164704	1.325	0.630313	4.6936
605138	2021	C18	1.36849	1.36849	0	0	0	22.5112	0.644995	0.096786	0.072196	30.3328	1	1	0.614653	0	0	90.3366	0	1	0	0	0.164704	1.325	0.630313	4.6936
300005	2021	C18	3.52168	3.52168	0	0	0	21.6495	0.141777	0.362334	0.223647	8.9751	1	1	0.335155	0	3.8e-05	20.362	0	0	0	0	0.164704	1.325	0.630313	4.6936
603555	2021	C18	1.3198	1.3198	0.285714	2	0	21.7636	0.3509	0.194311	0.093524	26.4788	1	0	0.104879	1	0.007072	59.1	0	0	0	0	0.164704	1.325	0.630313	4.6936
2687	2021	C18	6.11815	6.11815	0.222222	2	0	21.3881	0.296974	0.197693	0.27477	13.5171	1	0	0.457764	0	0.0734	6.7736	0	1	0	0	0.164704	1.325	0.630313	4.6936
600398	2021	C18	0.616124	0.616124	0.142857	1	0.585675	24.1734	0.521081	0.124147	0.344604	40.8827	1	1	0.17214	0	0.003772	85.9239	0	0	0.585675	0.0836679	0.164704	1.325	0.630313	4.6936
2154	2021	C18	1.69686	1.69686	0.142857	1	12.6056	22.5344	0.30264	0.175228	0.308874	15.24	1	1	1.05619	1	0.106066	27.5103	0	0	12.6056	1.8008	0.164704	1.325	0.630313	4.6936
603518	2021	C18	1.83781	1.83781	0.142857	1	6.76594	22.5341	0.58162	0.294772	0.091198	22.8095	1	1	0.579872	1	0.422446	22.1381	0	0	6.76594	0.966563	0.164704	1.325	0.630313	4.6936
3016	2021	C18	3.43374	3.43374	0.222222	2	0	22.0637	0.203121	0.146602	0.289368	63.1875	1	1	0.406475	1	0.001158	75.3453	0	1	0	0	0.164704	1.325	0.630313	4.6936
603908	2021	C18	2.75164	2.75164	0.333333	3	0	20.8942	0.60508	0.436446	0.13477	53.1427	1	1	0.375256	1	0.007594	81.3806	0	1	0	0	0.164704	1.325	0.630313	4.6936
2832	2021	C18	3.06575	3.06575	0.285714	2	1.9652	22.3049	0.332421	0.180896	0.217567	39.2804	1	0	0.303964	0	0.046423	29.6024	0	0	3.9304	0.561486	0.164704	1.325	0.630313	4.6936
603587	2021	C18	2.22969	2.22969	0.222222	2	25.9182	22.269	0.198954	0.130034	0.442252	53.8616	0	1	0.85824	1	0.619251	10.7949	0	1	51.8364	5.7596	0.164704	1.325	0.630313	4.6936
2404	2021	C18	1.46442	1.46442	0.333333	3	2.34	22.0551	0.499974	0.419565	0.145987	19.6728	1	1	0.411417	0	0.061006	18.7799	0	1	7.02	0.78	0.164704	1.325	0.630313	4.6936
2003	2021	C18	4.13041	4.13041	0.333333	3	0.803259	22.1193	0.323452	0.344359	0.154236	29.1559	1	1	0.665035	0	0.06738	43.3821	0	1	2.40978	0.267753	0.164704	1.325	0.630313	4.6936
2763	2021	C18	1.33313	1.33313	0.285714	2	13.8425	21.6798	0.23625	0.15185	0.308784	33.7602	1	1	0.367252	1	0.348848	3.9284	0	0	27.6851	3.95501	0.164704	1.325	0.630313	4.6936
1209	2021	C18	2.51503	2.51503	0.111111	1	1.522	21.1628	0.195666	0.13551	0.498938	22.6814	1	1	0.369667	0	0.164746	7.6593	0	1	1.522	0.169111	0.164704	1.325	0.630313	4.6936
2503	2021	C18	0.29464	0.29464	0.333333	3	0.007852	22.6332	0.92867	-0.399012	0.030673	18.1317	1	1	0.0451542	0	0.00027	11.0687	0	1	0.023556	0.0026173	0.164704	1.325	0.630313	4.6936
1234	2021	C18	3.4954	3.4954	0	0	1.08	20.2866	0.262008	0.253481	0.099433	45	0	1	1.08339	0	0.10125	52.6198	0	0	0	0	0.164704	1.325	0.630313	4.6936
600735	2011	C19	0		0.142857	1	0.00135	20.7647	0.474009	0.350329	0.074181	46.0888	1	0	0.0283878	0	6.5e-05	48.2	0	0	0.00135	0.0001929	0.217989	2	0.0222306	0.222113
600439	2011	C19	0		0.4	4	0.166247	22.0202	0.41887	0.129438	0.199247	30.8493	0	0	0.303201	0	0.002115	41.0072	0	1	0.664988	0.0664988	0.217989	2	0.0222306	0.222113
2494	2011	C19	3.68804	3.68804	0.111111	1	0	20.7475	0.056007	0.137887	0.575642	42.2907	1	0	0.28496	0	0.023789	19.2434	0	1	0	0	0.217989	2	0.0222306	0.222113
2494	2012	C19	3.91269	3.91269	0.222222	2	0	20.8072	0.056334	0.102962	0.372508	42.2907	1	0	0.168611	0	0.022203	12.4521	0	1	0	0	0.246349	2.2	0.409072	3.68157
600439	2012	C19	3.00938	3.00938	0.333333	3	0.150497	22.1698	0.486558	-0.008326	0.221691	31.1283	0	0	3.71956	0	0.001595	39.4679	0	1	0.451489	0.0501655	0.246349	2.2	0.409072	3.68157
2674	2012	C19	3.09666	3.09666	0.2	2	0	21.2054	0.132092	0.204578	0.405006	35.31	1	1	0.329576	0	0	79.8623	0	1	0	0	0.246349	2.2	0.409072	3.68157
600735	2012	C19	0		0.142857	1	0.00135	20.6285	0.349593	-0.152824	0.154394	50.9822	1	0	0.0826795	0	5.4e-05	54.807	0	0	0.00135	0.0001929	0.246349	2.2	0.409072	3.68157
603001	2012	C19	0.912996	0.912996	0.333333	3	5.985	22.3516	0.292313	0.164951	0.388753	50.933	1	0	0.167095	1	0.199012	64.769	0	1	17.955	1.995	0.246349	2.2	0.409072	3.68157
603001	2013	C19	1.14458	1.14458	0.222222	2	1.995	22.2874	0.221602	-0.190703	0.23084	50.933	1	0	0.151594	0	0.049753	57.7246	0	1	3.99	0.443333	0.250794	2.2	0.102005	0.917968
600735	2013	C19	0		0.142857	1	0.00135	20.614	0.301106	-0.18874	0.1633	50.9822	1	0	0.0257262	0	5.4e-05	54.81	0	0	0.00135	0.0001929	0.250794	2.2	0.102005	0.917968
600439	2013	C19	3.07049	3.07049	0.333333	3	0.199496	22.1207	0.442363	-0.051838	0.133714	31.338	0	0	4.21329	0	0.002115	45.7737	0	1	0.59849	0.0664988	0.250794	2.2	0.102005	0.917968
2674	2013	C19	3.05982	3.05982	0.333333	3	0	21.3733	0.189959	0.153545	0.145664	34.8884	1	1	0.174559	0	0.002552	71.2123	0	1	0	0	0.250794	2.2	0.102005	0.917968
2494	2013	C19	3.76286	3.76286	0.222222	2	0	21.0735	0.263956	0.231253	0.138103	42.2907	1	0	0.277522	0	0.022203	5.4865	0	1	0	0	0.250794	2.2	0.102005	0.917968
603001	2014	C19	0.958129	0.958129	0.25	2	1.995	22.2791	0.179197	0.060472	0.190265	50.933	1	0	0.356594	0	0.049753	58.666	0	0	3.99	0.49875	0.278571	2.4	0.117525	0.957887
600735	2014	C19	0		0.142857	1	0.00145	20.6296	0.250837	0.001928	0.193789	50.9822	1	0	0.0233789	0	5.8e-05	60.5316	0	0	0.00145	0.0002071	0.278571	2.4	0.117525	0.957887
2674	2014	C19	2.83647	2.83647	0.333333	3	0	21.5644	0.302884	0.254728	0.119983	34.8547	1	1	0.570039	0	0.003085	72.6044	0	1	0	0	0.278571	2.4	0.117525	0.957887
[truncated: 18,907 more rows]
